# Supplementary material for: Proteomic Characterization of Armillaria mellea Reveals Oxidative Stress Response Mechanisms and Altered Secondary Metabolism Profiles
Source: Microorganisms. 2017 Sep 17;5(3):60. doi: 10.3390/microorganisms5030060 (PMC5620651; doi:10.3390/microorganisms5030060)
Supplement: Supplementary file 1 [file microorganisms-05-00060-s001.zip]

Archive with 4 entries (3 files):
- supplementary/
- supplementary/Supplementary Figures S1 and S2.docx
- supplementary/Table S1.xlsx
- supplementary/Table S2.xlsx
