# Supplementary material for: Proteomic Characterization of Armillaria mellea Reveals Oxidative Stress Response Mechanisms and Altered Secondary Metabolism Profiles
Source: Microorganisms. 2017 Sep 17;5(3):60. doi: 10.3390/microorganisms5030060 (PMC5620651; doi:10.3390/microorganisms5030060)
Supplement: Supplementary file 1 [file microorganisms-05-00060-s001.zip › supplementary/Table S1.xlsx]

## Sheet: Total Data
Mean Agar	Mean Broth	Valid values Agar	Valid values Broth	Student's T-test Significant Broth_Agar	Peptides	Unique peptides	Sequence coverage [%]	Mol. weight [kDa]	Score	MS/MS Count	Student's T-test p-value Broth_Agar	Fold Increase: Broth (+) vs Agar (-)	Protein ID	Protein Function	Putative JGI Cluster No.
22.0861	21.5325	1	2		3	3	4.8	99.973	5.9294	4	1	-1.46779	Am10039	elongation factor g mitochondrial
NaN	24.7094	0	2		5	5	26	36.229	19.092	11	1	n/a	Am10040	WD40 repeat
29.7481	30.1439	3	2		31	28	55.6	56.594	293.32	137	0.403513	1.31569	Am10051	voltage-dependent ion-selective channel
28.9437	28.0584	3	2	+	19	19	67.9	36.226	323.31	73	0.0133891	-1.84713	Am10094	thioredoxin reductase
NaN	23.1272	0	2		2	2	3.7	88.277	11.241	8	1	n/a	Am10113	glycoside hydrolase family 5
NaN	22.3504	0	2		2	2	1	233.09	2.4257	4	1	n/a	Am10114	meiotic sister-chromatid recombination aldehyde dehydrogenase
23.5941	27.658	3	2	+	15	15	37.3	54.418	57.265	32	0.0146219	16.7243	Am10116	3-oxoacid -transferase
NaN	22.5455	0	2		2	2	9.4	27.711	2.7124	2	1	n/a	Am10135	pyridoxamine 5 -phosphate oxidase
NaN	26.2138	0	2		17	17	13.2	174.08	52.965	22	1	n/a	Am10141	sh3 domain-containing
25.467	25.2539	3	2		8	8	44	34.162	19.27	16	0.524433	-1.15915	Am10160	proline-specific peptidase
24.0594	24.6463	3	2		11	11	42.1	35.478	22.936	23	0.0829605	1.50206	Am10184	non-histone chromosomal 6
NaN	22.769	0	2		3	3	4.7	100.42	4.5252	5	1	n/a	Am10186	predicted protein
27.1904	26.2878	3	2	+	11	11	42.9	44.582	132.68	40	0.0440158	-1.86944	Am10195	putative glucokinase
25.0284	26.0082	3	2	+	5	5	26.8	21.508	32.643	15	0.0194977	1.9723	Am10196	putative glucokinase
27.6905	27.4231	3	2		13	13	71.5	44.57	164.89	50	0.188879	-1.20364	Am10197	20S proteasome subunit
24.8208	24.6246	3	1		5	5	19.7	32.763	12.708	10	1	-1.14568	Am10201	phosphoglycerate mutase
24.4021	24.283	3	1		6	6	18.2	57.637	28.089	12	1	-1.08605	Am10208	glutamine-dependent NAD(+) synthetase with GAT domain-containing
23.4657	NaN	3	0		4	4	5.1	99.977	13.333	7	1	n/a	Am10213	topoisomerase i
27.6893	27.2237	3	2		12	12	56.6	15.983	103.57	38	0.257546	-1.38091	Am10216	40S ribosomal S23
23.9461	NaN	3	0		2	2	6.8	70.896	5.9402	5	1	n/a	Am10218	endosomal p24a
28.7124	28.6738	3	2		15	15	51.7	45.233	323.31	64	0.900037	-1.02709	Am10231	MPP-like metallohydrolase
NaN	22.9551	0	2		3	3	5.4	128.03	10.167	5	1	n/a	Am10232	glycoside hydrolase family 18
24.0506	NaN	3	0		5	5	13.7	51.547	33.849	9	1	n/a	Am10234	ornithine-oxo-acid aminotransferase
23.4867	25.1798	3	2	+	3	3	10.5	29.81	13.85	11	0.0132723	3.23357	Am10255	translocation SEC72
24.0233	23.8554	1	2		8	7	15.5	65.543	16.696	13	1	-1.1234	Am10256	ATP-dependent RNA helicase ded-1
25.3241	25.1991	3	2		9	9	33	39.662	67.558	17	0.717012	-1.09052	Am10267	guanine nucleotide binding beta subunit
24.5544	23.7811	2	2	+	6	6	20.7	54.245	9.4622	10	0.0437638	-1.70917	Am10274	indole-3-glycerol phosphate synthase
NaN	23.5295	0	2		4	4	6.7	97.237	9.221	5	1	n/a	Am10282	hypothetical protein AGABI1DRAFT_75808
26.6195	27.4729	3	2	+	14	12	18.8	113.1	109.7	42	0.046495	1.80667	Am10289	glycoside hydrolase family 115
23.4751	23.151	3	1		5	5	8.1	108.12	14.595	10	1	-1.25187	Am10299	DEAD-domain-containing
NaN	23.067	0	2		4	4	9	75.643	4.5372	3	1	n/a	Am10313	polyadenylated rna binding
NaN	22.5105	0	2		2	2	2.9	113.75	4.079	4	1	n/a	Am10338	siderophore biosynthesis regulatory
25.1807	24.8625	3	2		7	7	23.1	49.275	55.021	16	0.621379	-1.2468	Am10342	peptide chain release factor eRF aRF subunit 1
NaN	22.1972	0	2		3	3	10.6	39.68	3.1526	3	1	n/a	Am10354	zinc-containing alcohol dehydrogenase superfamily
23.5862	23.8912	2	2		7	7	18.6	46.935	29.312	14	0.551287	1.23542	Am10358	Adenylosuccinate synthetase
26.2813	27.3525	3	2	+	6	6	17.3	39.523	34.661	31	0.00464806	2.10117	Am10361	ribosomal L38e
24.9311	24.6921	2	2		5	5	8.7	83.152	24.923	9	0.704906	-1.18017	Am10365	acid phosphatase
28.6973	28.3328	3	2		23	18	63.3	17.77	241.59	96	0.169836	-1.28743	Am10366	40S ribosomal S13
29.7968	29.3445	3	2	+	26	26	65.8	27.368	201.84	98	0.0142694	-1.36816	Am10367	40s ribosomal s6
25.3439	25.196	3	2		8	8	22.7	51.617	37.017	17	0.507954	-1.10795	Am10368	O-methyltransferase
25.4018	24.7607	3	2		8	8	28.5	57.404	71.904	14	0.107728	-1.55954	Am10379	acyl- dehydrogenase
NaN	23.8068	0	2		6	5	11.6	93.3	13.487	6	1	n/a	Am10406	heterokaryon incompatibility het-c
NaN	21.9767	0	2		3	3	4.2	127.9	11.809	5	1	n/a	Am10437	uv-damaged dna-binding
26.8249	26.0302	3	2	+	19	19	31.9	82.202	132.54	43	0.0235471	-1.73474	Am10440	cytochrome p450 oxidoreductase
NaN	24.0194	0	2		3	3	23.1	24.535	8.5939	8	1	n/a	Am10441	histidine-phosphotransfer domain HPT domain-containing
28.4516	27.5756	3	2	+	33	33	43.2	111.38	295.45	126	0.0112578	-1.83522	Am10445	2-oxoglutarate dehydrogenase complex E1 component mitochondrial precursor
24.965	26.2893	3	2	+	11	11	26.5	64.952	35.725	19	0.0115168	2.50415	Am10451	mucoidy inhibitor a
NaN	22.2752	0	2		4	4	5.8	127.98	3.8492	5	1	n/a	Am10456	von willebrand ring finger domain-containing
NaN	21.7399	0	2		2	2	14.1	20.012	4.355	3	1	n/a	Am10458	[Cryptococcus gattii WM276]
26.4402	24.3865	3	2		6	6	33.5	38.511	93.538	23	0.0539607	-4.15152	Am10488	deuterolysin m35 metalloprotease
22.7429	23.7242	2	2		7	7	21.2	48.798	16.265	12	0.123555	1.97417	Am10490	chitin biosynthesis
24.4319	26.546	1	2		7	7	12.3	85.015	35.098	15	1	4.32929	Am10503	ring finger
25.6176	24.2086	3	2	+	3	3	6.7	42.553	40.674	16	0.0484487	-2.65548	Am10512	acid phosphatase
25.2823	25.0609	3	2		9	9	5.9	223.47	34.469	18	0.408325	-1.16585	Am10514	glycosyltransferase family 2
25.1632	25.9625	3	2		13	13	24.1	89.279	95.541	21	0.189332	1.74026	Am10515	coatomer beta subunit
23.2701	23.2172	1	2		4	4	13.1	45.816	13.139	8	1	-1.0374	Am10535	WD40 repeat
NaN	27.0328	0	2		6	6	54	18.085	45.97	9	1	n/a	Am10540	rotamase-domain-containing
21.8407	25.1963	3	2	+	4	4	10.5	41.202	20.597	9	0.00820625	10.2364	Am10542	UDP-glucose 4-epimerase
24.2308	24.7642	3	2		4	4	8.9	41.934	13.435	13	0.0994654	1.4473	Am10544	mitogen activated kinase
25.5416	25.8621	3	2		11	11	56.2	29.149	34.595	34	0.468684	1.24872	Am10545	cytochrome-b5 reductase
22.6405	NaN	3	0		2	2	1.7	175.33	4.9613	3	1	n/a	Am10546	pleiotropic drug resistance abc transporter
NaN	23.0182	0	2		2	2	4.3	67.441	4.2462	2	1	n/a	Am10554	extracellular elastinolytic metallo ase precursor
NaN	25.245	0	2		4	4	39.7	13.873	25.339	6	1	n/a	Am10599	small nucleolar ribonucleo SNU13
26.0901	25.8348	3	2		14	14	51	33.76	67.915	34	0.61544	-1.19359	Am10604	20S proteasome subunit
25.7959	27.6685	3	2	+	21	20	70.1	36.926	219.86	46	0.00189949	3.66202	Am10627	aldose reductase
23.6185	23.3434	1	2		5	5	19.6	32.797	6.8561	10	1	-1.21013	Am10628	TPR
24.5199	24.7021	3	2		6	6	19.3	54.352	15.009	14	0.396954	1.1346	Am10630	snf1 kinase complex beta-subunit
29.6111	30.311	3	2		22	21	70.4	27.996	239.95	108	0.215834	1.62446	Am1068	manganese superoxide dismutase
25.9915	NaN	3	0		5	5	40.1	26.868	15.572	11	1	n/a	Am10704	glutathione transferase fungal specific class A
24.175	NaN	3	0		3	3	14.9	19.257	4.7124	7	1	n/a	Am10710	cytochrome b5
NaN	22.8603	0	2		4	2	18.3	31.426	6.8778	6	1	n/a	Am10732	3-oxoacyl-[acyl-carrier ] reductase
30.9831	30.2795	3	2	+	27	27	61.2	38.805	323.31	142	0.000750705	-1.62853	Am10733	fructose-bisphosphate aldolase
24.2412	25.6255	1	2		4	4	17.6	41.247	11.927	9	1	2.61056	Am10755	cyanide hydratase
23.3557	NaN	3	0		3	3	6.2	109.18	15.542	5	1	n/a	Am10759	vacuolar sorting
23.1866	NaN	2	0		3	3	19.8	23.165	5.2051	4	1	n/a	Am10760	phosphoglycerate mutase
25.7714	28.8363	3	2	+	37	37	43.7	104.91	230.11	78	0.00303357	8.36822	Am10761	hypothetical protein Moror_888
24.073	23.7911	3	2		4	4	10.8	54.999	19.954	9	0.644975	-1.21584	Am10762	mitochondrial carrier
27.2866	25.8018	3	2	+	7	7	10.3	96.79	92.36	27	0.00450899	-2.79884	Am10767	LCCL domain-containing
NaN	23.7894	0	2		3	3	15.7	29.281	9.8602	5	1	n/a	Am10770	thioredoxin domain-containing
23.4189	24.9675	2	2		11	11	11.7	122.65	26.16	24	0.0767076	2.92531	Am10777	FAS1 domain-containing
29.0494	29.2432	3	2		28	28	30.6	99.444	284.19	79	0.515664	1.14377	Am10779	rab GDP-dissociation inhibitor
27.7219	27.8115	3	2		21	21	51.5	51.657	264.11	69	0.464798	1.0641	Am10780	methylmalonate-semialdehyde dehydrogenase
27.5796	27.5726	3	2		14	14	16.7	85.316	101.17	50	0.984542	-1.00486	Am10782	heparinase ii iii family
NaN	24.4787	0	2		6	6	24	39.203	13.9	9	1	n/a	Am10783	3-ketoacyl- thiolase
NaN	24.1567	0	2		9	9	13.1	97.512	14.416	11	1	n/a	Am10788	predicted protein
23.2571	23.9983	2	2	+	3	3	59.2	7.4266	3.4653	6	0.0208892	1.6716	Am10828	thioredoxin
27.889	NaN	2	0		2	2	16.8	20.787	13.226	7	1	n/a	Am10830	extracellular SCP domain
23.6124	22.8691	3	2		6	6	11	86.07	9.7295	7	0.157244	-1.67407	Am10842	acetyl- synthetase	1.17
29.5417	30.9169	3	2	+	41	40	59.8	72.247	323.31	170	0.000423929	2.59397	Am10845	heat shock 70
23.7448	NaN	2	0		2	2	11.1	36.649	4.2897	4	1	n/a	Am10848	alpha beta-hydrolase
22.4816	NaN	3	0		3	3	10.1	36.985	6.6402	6	1	n/a	Am10868	acid protease
26.7809	26.3747	3	2	+	11	11	24.9	59.82	46.855	24	0.0103806	-1.32518	Am10878	peptidase S28
NaN	21.9816	0	2		2	2	4	72.107	2.5467	3	1	n/a	Am10879	NAD-dependent deacetylase sirtuin-2
27.2027	25.2349	3	2	+	6	6	54.5	10.874	58.215	19	0.0233895	-3.91179	Am10892	hypothetical protein STEHIDRAFT_63561
27.0202	28.75	3	2	+	26	26	46.8	136.17	157.95	67	0.0165773	3.317	Am10922	prolyl-tRNA synthetase
23.2275	22.5533	3	2		4	4	9.6	80.369	9.7839	7	0.109557	-1.59573	Am10961	hydroxymethylglutaryl- synthase
28.18	28.5709	3	2		36	36	53.9	92.677	242.86	109	0.176439	1.31117	Am10984	V-type ATPase
25.7235	27.1319	3	2		20	20	28	88.699	62.458	48	0.05876	2.65448	Am10985	26S proteasome subunit P45
25.9156	NaN	3	0		3	3	40.7	18.62	6.7181	7	1	n/a	Am11001	hypothetical protein DICSQDRAFT_132490
25.7991	26.2466	3	2	+	9	9	50.5	21.729	40.434	24	0.0451724	1.36373	Am11008	20S proteasome subunit
23.9469	23.0954	3	2	+	3	3	12.5	40.766	9.9519	9	0.00655887	-1.80439	Am11009	isomerase
NaN	23.0822	0	2		2	2	3.5	56.692	2.2505	4	1	n/a	Am11027	fad fmn-containing dehydrogenase
23.3318	26.4343	3	2	+	14	14	47.3	44.514	52.587	30	0.0140753	8.58882	Am11028	arf gtpase activator
24.0983	23.9024	3	2		9	9	6.4	224.69	27.995	13	0.619181	-1.14542	Am11029	pleiotropic drug resistance ABC transporter
NaN	26.2724	0	2		6	6	79.1	11.862	68.9	10	1	n/a	Am11030	Unknown function protein
28.7944	22.355	3	2	+	2	2	24.6	14.406	160.74	13	0.00164877	-86.7836	Am11032	Unknown function protein
28.8139	31.7169	3	2	+	14	14	99.1	11.594	195.18	64	0.000634461	7.4798	Am11036	peptidyl-prolyl cis-trans isomerase
22.7764	23.125	3	2		4	4	11.8	42.519	10.12	8	0.161571	1.27336	Am11053	nad binding rossmann fold oxidoreductase
24.1245	24.3645	1	2		3	3	19.3	37.907	4.5283	5	1	1.18105	Am11054	purine and uridine phosphorylase
25.4997	25.3356	3	2		11	11	41.4	32.123	106.21	31	0.401967	-1.12041	Am11106	multifunctional beta-oxidation
NaN	24.1354	0	2		5	5	13.2	62.707	9.2139	9	1	n/a	Am11107	multifunctional beta-oxidation
22.7492	25.5555	2	2	+	10	10	28.5	43.461	22.002	16	0.0188725	6.99474	Am11120	related actin-binding
23.3069	25.1425	1	2		7	5	9.8	105.67	22.218	11	1	3.5693	Am11168	WD40 repeat
NaN	23.7806	0	2		8	2	6.9	166.1	16.992	6	1	n/a	Am11194	Tco1 HAMP domain related type IA HK
23.8943	23.4247	3	2		5	5	11.9	60.355	10.069	7	0.517703	-1.3847	Am11196	glycosyltransferase family 8
27.5849	29.5097	3	2	+	15	15	14.4	122.22	187.21	60	0.00322555	3.79689	Am11205	Mechanosensitive ion channel
25.9647	25.198	3	2	+	9	9	24.8	40.177	112.26	33	0.00575381	-1.70145	Am11211	uroporphyrinogen decarboxylase
NaN	22.3777	0	2		2	2	10.6	24.992	4.503	4	1	n/a	Am11212	hypothetical protein GLOTRDRAFT_136445
NaN	21.559	0	2		2	2	3.9	77.546	5.175	2	1	n/a	Am11215	CCR4-NOT transcription
24.4793	25.7709	1	2		8	8	57.1	19.569	33.95	12	1	2.44803	Am11216	ribosomal L7 L12
24.128	24.3568	3	2		6	6	55.8	16.436	17.415	15	0.628121	1.17183	Am11218	NADH dehydrogenase (ubiquinone) 1 alpha subcomplex 12
NaN	21.4536	0	2		2	2	4.1	61.957	2.9245	2	1	n/a	Am11229	hypothetical proline serine-rich
24.3153	24.9482	3	2	+	6	6	28.9	25.583	12.498	20	0.0198517	1.5507	Am11231	RNA-binding domain-containing
24.5995	23.9171	3	1		8	8	15.3	82.418	21.296	14	1	-1.60487	Am11236	3-isopropylmalate dehydratase
NaN	24.7738	0	2		8	8	60.1	22.148	15.509	13	1	n/a	Am11241	that induces appearance of
NaN	23.1834	0	2		4	4	5.1	102.33	7.7906	7	1	n/a	Am11242	predicted protein
23.7191	21.8836	3	1		2	2	11.2	30.331	7.0259	5	1	-3.56873	Am11247	2,4-dihydroxyhept-2-ene-1,7-dioic acid aldolase
25.6405	NaN	3	0		2	2	9.4	46.035	34.525	7	1	n/a	Am11260	chitin deacetylase
24.8711	25.4007	3	2	+	5	5	41.1	19.776	56.548	14	0.0122461	1.44349	Am11263	calcium calmodulin-dependent phosphatase
23.9721	24.1496	3	2		6	6	19.2	41.946	15.137	12	0.381797	1.13097	Am11266	Aldo keto reductase
26.598	27.9035	3	2		16	16	47.8	48.503	127.8	34	0.149221	2.47166	Am11268	udp-xylose synthase
NaN	25.2973	0	2		11	11	20.9	71.764	34.91	20	1	n/a	Am11270	regulator of G signaling
23.1715	NaN	3	0		2	2	15.8	26.698	4.8467	9	1	n/a	Am11271	cytochrome b5
NaN	21.1926	0	2		2	2	3.2	94.702	2.8237	2	1	n/a	Am11274	hypothetical protein CC1G_00448
28.6436	30.8913	3	2	+	56	56	68	64.907	323.31	183	1.71809e-05	4.74912	Am11275	stress-induced-phospho 1
NaN	22.7989	0	2		6	6	4.6	212.6	26.843	8	1	n/a	Am11282	arsenite-resistant asr2
26.5504	25.8704	3	2		12	12	15.6	105.96	86.924	27	0.159829	-1.60214	Am11290	adenylosuccinate lyase
23.9171	23.0286	1	2		2	2	7.2	75.469	3.1112	4	1	-1.85122	Am11291	translocation sec63
28.2733	26.8668	3	2	+	15	15	55.7	40.421	136.01	66	0.00707743	-2.65095	Am11296	class III ADH enzyme
25.5891	24.1729	3	2	+	2	2	19.4	19.053	48.666	12	0.00413998	-2.66896	Am11304	predicted protein
NaN	26.2928	0	2		12	12	28	72.085	121.4	19	1	n/a	Am11305	alcohol oxidase
27.2783	NaN	3	0		3	3	14.5	33.136	121.42	12	1	n/a	Am11327	Esterase lipase
29.4693	27.4708	3	2	+	15	15	69.7	38.549	224.55	46	0.00413552	-3.99587	Am11329	Esterase lipase
NaN	22.6074	0	2		4	4	5.4	118.48	6.8411	5	1	n/a	Am11356	hypothetical protein CONPUDRAFT_74098
25.8803	NaN	3	0		2	1	60.3	8.4826	5.5325	8	1	n/a	Am11368	alpha beta-hydrolase
26.1947	24.6142	3	2	+	13	12	31.7	47.618	49.554	27	0.0105527	-2.99082	Am11369	alpha beta-hydrolase
NaN	24.4463	0	2		2	2	4.1	66.447	1.5216	5	1	n/a	Am11473	predicted protein
NaN	24.0025	0	2		4	4	8.6	64.138	8.9156	11	1	n/a	Am11475	hypothetical protein CONPUDRAFT_82796
25.6614	25.107	3	2		10	10	20.8	65.709	74.343	21	0.211578	-1.46853	Am11536	actin binding
22.7947	23.9256	2	2		5	5	23.7	36.336	17.04	13	0.39811	2.18998	Am11537	trans-2-enoyl- reductase
NaN	25.4367	0	2		11	11	17.1	93.64	27.649	14	1	n/a	Am11540	coatomer beta subunit
23.6001	26.809	2	2	+	17	17	26	119.34	53.961	28	0.0280698	9.24639	Am11541	-like helicase 1
NaN	23.4536	0	2		2	2	13.9	15.812	3.906	3	1	n/a	Am11543	ATP20 subunit G of the mitochondrial F1F0 ATP synthase
27.1702	26.5752	3	2	+	26	26	50.1	66.416	134.65	65	0.000124359	-1.5105	Am11544	arginyl-tRNA synthetase
24.2886	24.9366	2	1		3	3	32.2	16.213	6.1983	7	1	1.56698	Am11545	guanylate kinase
NaN	24.9915	0	2		12	12	17.9	104.11	38.804	19	1	n/a	Am11548	topoisomerase II
NaN	23.4768	0	2		5	5	4	165.47	12.082	6	1	n/a	Am11551	signal transducer
NaN	22.7116	0	2		2	2	14.9	18.552	17.105	5	1	n/a	Am11553	Sm-like ribonucleo
29.9353	30.3498	3	2	+	65	65	56.9	133.08	323.31	250	0.018551	1.33281	Am11554	pyruvate carboxylase
26.2711	27.2034	3	2	+	7	7	60	12.168	90.21	25	0.0368037	1.90836	Am11565	60s ribosomal l30
27.7548	27.256	3	2	+	15	15	52.1	29.391	180.74	39	0.0253177	-1.41303	Am11570	eukaryotic phosphomannomutase
26.0516	26.5871	3	2		9	9	37.2	36.63	44.433	29	0.440623	1.44951	Am11575	cytochrome c1
25.3442	24.2661	3	1		12	12	11.8	178.59	31.108	18	1	-2.11137	Am11578	sulfite reductase subunit beta
NaN	23.2602	0	2		3	3	10.5	37.221	6.2513	3	1	n/a	Am11579	2-nitropropane dioxygenase
26.925	26.9364	3	2		18	18	34.8	41.498	114.77	52	0.938061	1.00795	Am11581	PLP-dependent transferase
26.4749	26.4172	3	2		10	10	24.5	75.767	86.162	21	0.633156	-1.04079	Am11598	Methylthioadenosine phosphorylase
28.2105	25.08	3	2	+	6	6	42.5	20.167	192.34	26	0.00174556	-8.75738	Am11607	glyoxalase I
NaN	22.1981	0	2		4	4	3.9	121.5	5.1066	3	1	n/a	Am11612	nuclear export receptor crm1
NaN	22.7161	0	2		5	5	79.3	9.1684	10.859	6	1	n/a	Am11617	cytidine deaminase
25.56	25.3981	3	2		11	11	36.9	43.31	32.804	18	0.772382	-1.11874	Am11624	nadh dehydrogenase
NaN	23.298	0	2		3	3	6.3	69.915	3.8536	5	1	n/a	Am11626	predicted protein
23.3453	23.0768	2	2		3	3	14.5	30.754	9.4712	6	0.430534	-1.20457	Am11648	dihydrodipicolinate synthetase
NaN	21.4415	0	2		2	2	5.2	65.695	2.2539	4	1	n/a	Am11665	glycosyltransferase family 69
23.9919	23.528	3	2		5	5	27.2	28.91	9.0692	13	0.303192	-1.37934	Am11679	hypothetical protein AGABI2DRAFT_187111
24.25	26.4546	3	2	+	14	14	36.9	53.013	55.115	30	0.0247581	4.60966	Am11694	UDP-glucose dehydrogenase
24.4692	23.8858	3	2		6	6	25.9	30.823	18.312	13	0.207794	-1.49831	Am11702	hypothetical protein Moror_2518
23.4384	NaN	2	0		5	5	9.5	84.912	8.2711	10	1	n/a	Am11716	XPG domain-containing
26.5415	27.7508	3	2		12	12	10.1	124.96	72.252	33	0.0881244	2.31225	Am11730	mitochondrial carrier
27.693	26.9765	3	1		6	6	17.1	52.225	66.647	13	1	-1.64323	Am11731	3,4-dihydroxy-2-butanone 4-phosphate synthase
26.3184	27.4187	3	2	+	15	15	29.5	80.369	76.7	37	0.00742136	2.14401	Am11736	hypothetical protein NCU10264
26.6314	28.5817	3	2	+	9	9	67.6	31.027	88.623	33	0.00244095	3.8646	Am11737	hypothetical protein CMQ_7689
25.7339	NaN	3	0		2	2	8.7	64.572	73.647	8	1	n/a	Am11761	alpha beta-hydrolase
NaN	21.7069	0	2		2	2	3.5	68.094	4.0495	3	1	n/a	Am11776	t-SNARE
26.5985	26.472	3	2		16	16	54.3	41.172	86.371	42	0.704446	-1.09165	Am11783	proliferating cell nuclear antigen
24.9833	29.1687	3	2	+	13	13	60.5	25.961	127.93	41	0.00508837	18.1936	Am11784	hypothetical protein HETIRDRAFT_418015
NaN	24.2127	0	2		7	7	12.8	105.44	14.842	12	1	n/a	Am1181	septation imp2
29.7041	29.311	3	2	+	41	29	48.5	84.603	323.31	166	0.0428265	-1.31319	Am11823	aconitate hydratase
23.8088	28.3253	3	2	+	7	6	7.3	81.062	20.618	13	0.00929936	22.8874	Am1184	predicted protein
NaN	24.0679	0	2		2	2	20.1	19.972	6.9962	3	1	n/a	Am11888	synaptobrevin
NaN	25.1703	0	2		5	5	36.6	17.339	25.946	9	1	n/a	Am11900	small heat shock
28.1849	29.1076	3	2		27	27	48.1	43.443	143.01	88	0.0705949	1.89564	Am11954	proliferation-associated 1
20.9925	21.8627	1	2		2	2	6.2	52.923	5.72	2	1	1.82785	Am11956	peroxysomal citrate synthase
22.3113	22.7233	2	2		3	2	6.7	52.113	4.2358	5	0.263963	1.33054	Am11978	glycoside hydrolase family 35
24.4287	24.7493	1	2		3	3	6.6	55.179	20.967	4	1	1.2488	Am11985	alpha beta-hydrolase
24.3859	26.1199	1	2		12	12	30.4	46.172	38.686	19	1	3.32633	Am11986	gtp binding
28.7181	28.943	3	2		14	14	48	45.903	242.53	46	0.738754	1.16862	Am11987	ABC-type Fe3+ transport system
22.4822	NaN	3	0		2	2	8.6	31.156	5.817	3	1	n/a	Am12064	NAD(P)-binding Rossmann-fold containing
26.2954	27.0099	3	2		11	9	29.9	61.819	112.02	33	0.136077	1.641	Am12096	glycoside hydrolase family 20
22.0622	22.7564	1	2		3	3	1.5	206.73	6.1073	5	1	1.618	Am12110	multidrug resistance-associated ABC transporter
NaN	23.4196	0	2		7	7	13.1	68.079	8.0313	8	1	n/a	Am12115	#NAME?
21.8496	21.3553	3	2		2	2	5.7	44.856	5.8094	3	0.271157	-1.40867	Am12116	aminoacylase 1 2
25.5755	27.2106	3	2	+	9	9	41.6	20.208	16.886	21	0.0165355	3.10609	Am12134	glutathione peroxidase
22.7169	23.8586	3	2		4	4	10.7	46.719	13.416	10	0.0587705	2.20636	Am12145	hypothetical protein SERLADRAFT_463239
24.8441	NaN	2	0		5	5	9.8	138.54	26.749	11	1	n/a	Am12170	H+-ATPase subunit
26.5608	NaN	2	0		2	2	12.9	41.114	22.361	6	1	n/a	Am12171	dolichyl-diphosphooligosaccharide- glycosyltransferase
NaN	22.8026	0	2		5	5	22.7	26.262	11.979	5	1	n/a	Am12194	armadillo beta-catenin plakoglobin
29.8237	29.4016	3	2	+	56	49	41.5	147.96	323.31	188	0.0153974	-1.33992	Am12215	glycoside hydrolase family 3
22.6071	24.4029	2	2		4	4	11	56.022	28.809	12	0.10125	3.47222	Am12218	Zn-dependent exopeptidase
28.5703	27.5499	3	2	+	18	18	81.6	26.325	173.82	64	0.0241365	-2.02844	Am12227	NAD P-binding
NaN	23.4857	0	2		2	2	13.8	30.672	7.4747	3	1	n/a	Am12245	S-adenosyl-L-methionine-dependent methyltransferase
25.1127	26.3648	2	2		9	9	59.6	24.544	44.262	19	0.161992	2.38193	Am12246	hypothetical protein Moror_855
28.4675	29.9077	3	2	+	13	13	21.6	67.923	137.31	39	0.00119753	2.71351	Am12247	mrna guanylyltransferase
NaN	24.0305	0	2		3	3	15.5	19.628	7.4802	5	1	n/a	Am12249	cop9 complex subunit 7a
24.2092	23.088	3	2	+	5	5	18.4	56.361	43.022	10	0.0380352	-2.17528	Am12250	guanine deaminase
23.0278	NaN	2	0		2	2	3.3	82.558	8.2025	4	1	n/a	Am12252	DNase I
24.2536	25.713	1	2		3	3	9.6	42.36	7.9441	9	1	2.74992	Am12262	mitochondrial genome maintenance MGM101
NaN	25.8994	0	2		13	13	18.9	114.56	45.004	26	1	n/a	Am12265	vesicular-fusion SEC18
25.7514	25.5817	3	2		7	7	18	37.248	52.518	19	0.799333	-1.12488	Am12268	L-arabinitol 4-dehydrogenase
25.4411	25.5304	3	2		15	15	30	70.066	81.469	33	0.425669	1.06384	Am12288	P-loop containing nucleoside triphosphate hydrolase
NaN	24.4289	0	2		2	2	16.9	13.323	23.097	6	1	n/a	Am12289	duf1960 family
NaN	22.6916	0	2		3	3	4.4	107.72	5.2698	5	1	n/a	Am12290	minichromosome maintenance 6
23.6765	23.9071	3	2		5	5	8.4	91.944	13.064	10	0.72648	1.17327	Am12294	dihydropyrimidinase
NaN	24.4937	0	2		7	7	9	146.07	16.334	11	1	n/a	Am12298	hypothetical protein GLOTRDRAFT_136558
NaN	23.3351	0	2		3	3	9.5	61.698	14.547	3	1	n/a	Am12299	phosphoribosylaminoimidazole carboxylase
24.3847	NaN	2	0		2	2	12.8	28.827	10.799	4	1	n/a	Am12311	NAD P-binding
27.7036	25.7212	3	2	+	12	12	19.1	61.869	141.18	35	0.00137628	-3.95155	Am12320	serine protease S28
25.6899	26.234	3	2	+	8	8	25.8	46.499	57.756	25	0.00369614	1.45821	Am12351	proteasome 26S subunit
24.591	25.0513	3	2		7	7	31.2	30.797	15.768	15	0.629519	1.37582	Am12353	succinate dehydrogenase iron-sulfur subunit
NaN	26.4364	0	2		3	3	34.5	12.705	37.346	6	1	n/a	Am12365	Unknown function protein
25.6624	25.0542	3	2		6	6	9.8	74.043	90.762	14	0.238501	-1.52436	Am12382	multicopper benzenediol:oxygen oxidorectuctase
NaN	22.2888	0	2		2	2	10.3	26.234	3.6528	2	1	n/a	Am12398	P-loop containing nucleoside triphosphate hydrolase
NaN	25.2553	0	2		8	8	14	118.98	19.749	14	1	n/a	Am12422	STE STE20 PAKA kinase
23.4753	NaN	3	0		3	3	7.6	51.538	9.2647	4	1	n/a	Am12433	cytochrome p450
29.8373	30.3155	3	2		13	13	44	30.612	120.74	62	0.224028	1.39309	Am12436	pore-forming cytolysin
23.7026	22.3332	3	2		6	3	17.9	43.311	9.3058	5	0.0564236	-2.58372	Am12474	Aldo keto reductase
22.7667	22.8352	1	2		6	5	20.5	38.63	7.4248	5	1	1.04861	Am12475	Aldo keto reductase
24.5214	26.1511	3	2		10	9	44.1	38.813	23.22	19	0.0710852	3.09457	Am12476	Aldo keto reductase
23.329	23.3544	2	2		6	6	21.8	49.235	11.769	10	0.947681	1.01781	Am12489	Clavaminate synthase
30.4617	31.0462	3	2		27	27	50	58.688	323.31	135	0.158337	1.49947	Am12502	phosphoglycerate mutase
24.5957	26.3425	2	2		11	9	46.8	31.205	29.297	23	0.1035	3.35616	Am12503	serine 3-dehydrogenase
30.6774	25.355	3	2	+	31	31	49	74.715	323.31	109	0.0011933	-40.0134	Am12504	FAD binding domain containing
28.1018	23.1314	3	2	+	9	9	19.3	64.087	250.73	33	0.00917411	-31.3497	Am12506	aryl-alcohol oxidase
30.5771	28.1868	3	2	+	16	16	52.8	36.179	211.54	77	0.00184889	-5.24255	Am12507	alcohol dehydrogenase
24.3147	23.1488	3	1		5	5	8.2	120.09	17.809	12	1	-2.24386	Am12515	glycoside hydrolase family 35
28.9953	25.6221	3	2	+	7	7	58.8	19.111	215.25	27	0.028043	-10.3619	Am12518	Osmotin thaumatin
NaN	24.8266	0	2		3	3	9.3	45.46	7.8397	5	1	n/a	Am12529	stress DDR48
22.8067	27.1776	2	2		18	18	30	77.024	46.287	40	0.0692659	20.6908	Am12531	glycyl-tRNA synthetase
26.8985	26.1188	3	2	+	10	10	7.8	244.3	30.288	24	0.0438536	-1.7168	Am12540	Sec63-domain-containing
24.6114	25.001	1	2		3	3	8.5	68.184	6.8233	9	1	1.30995	Am12548	family S53 protease
24.1207	NaN	2	0		11	1	17.8	59.731	5.2833	3	1	n/a	Am12550	glycine hydroxymethyltransferase
NaN	23.9795	0	2		2	2	6.8	61.832	6.901	4	1	n/a	Am12553	Fet3 ferroxidase
22.8418	25.7821	3	2	+	13	13	21.6	109.74	40.712	22	0.00282775	7.67571	Am12561	BRO1-domain-containing
23.2368	23.4285	1	2		6	6	7.6	119.06	14.981	12	1	1.14214	Am12562	transcription elongation factor spt5
27.4552	26.1254	3	2	+	13	13	41	52.155	137.82	38	0.00891181	-2.51364	Am12566	aldehyde dehydrogenase
28.0104	27.2439	3	2	+	6	6	13.9	41.116	56.849	23	0.00824161	-1.70117	Am12567	macrofage activating glyco
27.5883	27.814	3	2		7	7	54.8	20.714	85.951	25	0.716242	1.16934	Am12597	NAC-domain-containing
NaN	22.7974	0	2		3	3	8.1	30.387	4.3166	4	1	n/a	Am12598	acyl- N-acyltransferase
28.1763	28.0092	3	2		17	17	68.4	31.842	186.53	41	0.740127	-1.12274	Am12606	haloalkanoic acid
24.7571	NaN	2	0		4	4	30.3	41.378	18.136	11	1	n/a	Am12630	alpha beta-hydrolase
26.0036	26.7072	3	2	+	10	10	45.7	38.555	79.331	25	0.00359014	1.62857	Am12660	phosphopantothenate-cysteine ligase
25.4637	25.8541	3	2		5	5	14.2	39.241	20.461	12	0.120345	1.31071	Am12672	Clavaminate synthase
23.596	25.9547	2	2		18	18	15.4	120.58	41.736	25	0.147167	5.12897	Am12690	AGC PKC kinase
NaN	24.1579	0	2		2	2	19.3	12.88	10.664	4	1	n/a	Am12692	camp-regulated phospho family
NaN	21.8225	0	2		4	4	8.6	89.101	3.6065	5	1	n/a	Am12694	complexed with cdc5 cwf19
23.8596	24.4137	3	2		6	6	17.2	35.918	24.509	15	0.0907779	1.46819	Am12700	defective in Cullin neddylation 1
26.2067	25.2976	3	2		6	6	30.5	33.439	20.585	16	0.105436	-1.87793	Am12701	alpha beta-hydrolase
NaN	21.7991	0	2		2	2	4.9	78.071	4.1788	3	1	n/a	Am12722	mitochondria import inner membrane translocase TIM44 subunit
25.5532	25.7672	3	2		8	8	17.5	65.176	30.395	28	0.329886	1.15989	Am12726	CMGC CDK CDC2 kinase
27.4868	26.1352	3	2	+	11	11	44.9	36.184	191.16	38	0.000479123	-2.55197	Am12729	agmatinase 1
25.8029	26.4553	3	2		14	14	41.1	48.641	167.13	27	0.245854	1.5718	Am12733	proteasome regulatory particle subunit
24.3129	23.8412	1	2		6	6	6.8	148.01	11.404	12	1	-1.38674	Am12736	actin-like ATPase domain-containing
23.9352	NaN	3	0		3	3	31.7	20.58	6.448	8	1	n/a	Am12746	signal peptidase complex catalytic subunit SEC11
27.3164	26.7048	3	2	+	13	13	24.4	68.52	54.527	29	0.0452952	-1.52802	Am12747	phosphoglycerate mutase
25.5132	25.2287	3	2		15	15	10.2	235.22	66.851	27	0.361801	-1.21791	Am12759	glycosyltransferase family 2
27.6538	25.5214	3	2	+	8	8	40.3	34.127	73.14	30	0.0160777	-4.38443	Am12781	proline-specific peptidase
23.6615	23.3173	3	2		6	6	13.5	62.027	16.976	10	0.314629	-1.26948	Am12793	hypothetical protein Moror_12547
23.8593	25.2179	2	2		5	5	55.4	10.144	38.073	9	0.143667	2.56445	Am12821	NADH dehydrogenase alpha subcomplex subunit 2
24.5041	26.5534	3	2	+	11	11	44.7	30.125	68.334	28	0.00361251	4.13899	Am12832	short-chain dehydrogenase reductase sdr
26.7656	27.5241	3	2		9	8	41.6	28.387	120.37	35	0.644173	1.69178	Am12837	short-chain dehydrogenase reductase family
25.3237	25.5336	3	2		8	6	44.8	29.597	45.42	12	0.616584	1.15654	Am12839	short-chain dehydrogenase
23.6501	24.046	3	2		6	6	10	89.133	11.945	7	0.481037	1.31579	Am12842	mago nashi
24.4279	25.72	3	2		11	11	22	98.736	45.049	22	0.0895786	2.44871	Am12848	vacuolar sorting 1
25.0577	25.317	3	2		8	8	11.7	91.684	49.72	16	0.0512919	1.19692	Am12852	endothelin-converting enzyme 1
24.7211	24.0049	3	2		16	16	12.5	223.92	27.75	21	0.105771	-1.64286	Am12853	NADPH-dependent glutamate synthase
27.9783	31.5733	3	2	+	31	31	65.5	39.984	323.31	116	0.0118396	12.0838	Am12863	glyceraldehyde-3-phosphate dehydrogenase
30.6394	30.7726	3	2		40	40	63.5	63.472	323.31	167	0.397327	1.09671	Am12892	glycoside hydrolase family 5
25.0844	24.2968	3	2		3	2	16.8	29.762	36.349	12	0.577434	-1.72618	Am12895	acid phosphatase
22.0627	25.6615	3	2	+	12	12	45.8	29.908	40.97	21	0.00316655	12.1155	Am12903	enoyl- hydratase carnithine racemase
24.2235	24.5778	3	2		12	12	12.5	179.72	22.174	22	0.182577	1.27838	Am12922	alpha-aminoadipate reductase Lys1p	1.9
25.7982	23.681	3	2	+	3	3	24.8	24.733	25.006	13	0.024123	-4.33848	Am12929	PEBP
23.0166	24.1479	1	2		4	4	11.7	40.125	11.058	7	1	2.19058	Am12932	Golgi phospho 3
22.2734	NaN	2	0		4	4	4.6	153.6	10.941	4	1	n/a	Am12938	rna-directed rna polymerase
25.2529	NaN	3	0		3	3	19.6	35.104	14.826	8	1	n/a	Am12944	HSCARG dehydrogenase
26.6304	25.7094	3	2	+	8	7	38.9	38.026	78.235	14	0.0493252	-1.89332	Am12952	short-chain dehydrogenase
NaN	23.1305	0	2		3	3	14.4	46.678	4.7199	4	1	n/a	Am12964	F-actin capping alpha subunit
24.5908	24.996	3	2		13	13	23.9	72.217	26.404	20	0.196608	1.32427	Am12965	isocitrate lyase
23.0957	23.8012	3	2		2	2	1.3	92.679	6.8817	10	0.0505402	1.63074	Am12978	60S ribosomal L42
22.8374	23.2718	3	1		2	2	6.6	30.151	6.0226	6	1	1.35139	Am12998	translocation
NaN	21.9273	0	2		3	3	6.5	76.901	7.8292	5	1	n/a	Am13000	hypothetical protein GLOTRDRAFT_82573
25.5759	25.1213	3	2		7	7	30.4	37.905	45.872	16	0.320769	-1.3704	Am13009	ornithine carbamoyltransferase
24.2036	24.3955	3	2		3	3	15.3	21.689	9.0161	8	0.582102	1.14225	Am13013	orotate phosphoribosyltransferase
28.8363	28.6871	3	2		16	16	79.5	20.078	300.16	64	0.678072	-1.10893	Am13018	60S ribosomal L11
29.3191	25.6095	3	2	+	17	17	32.3	54.284	203.06	56	0.00613151	-13.0819	Am13019	cellobiohydrolaseI
NaN	23.0929	0	2		2	2	8.5	52.687	5.264	2	1	n/a	Am13023	ste ste7 kinase
23.0042	24.0201	3	2		3	3	23	18.87	13.471	10	0.172291	2.02219	Am13025	n-acetyltransferase nat13
24.9741	23.8299	3	2	+	2	2	23.8	14.458	29.104	7	0.0474299	-2.21022	Am13026	hypothetical protein STEHIDRAFT_86807
22.8124	NaN	3	0		4	4	10.7	35.305	11.624	9	1	n/a	Am13029	mrna export factor elf1
26.7811	26.9133	3	2		8	8	56.5	35.892	61.942	26	0.322216	1.09598	Am13033	electron transfer flavo alpha subunit
27.7131	25.1801	3	2	+	11	11	14.6	115.91	134.03	36	1.01172e-05	-5.78778	Am13034	dihydroxy-acid dehydratase
NaN	22.6112	0	2		2	2	3.7	92.573	4.5864	3	1	n/a	Am13037	hypothetical protein SERLADRAFT_437394
28.8836	27.3882	3	2	+	5	5	44.8	17.22	81.447	25	0.0158676	-2.81952	Am13045	epsilon subunit of F1F0-ATP synthase N-terminal domain-containing
25.4163	25.3673	3	2		8	8	41.6	22.994	39.417	22	0.787331	-1.03454	Am13049	transferase like
22.6278	NaN	3	0		2	2	25.4	15.294	3.9887	7	1	n/a	Am13051	nucleoporin nsp1
NaN	24.4652	0	2		7	7	35.1	43.288	20.472	9	1	n/a	Am13053	nucleoporin nsp1
26.9562	25.5852	3	2	+	11	11	19.1	125.59	163.99	36	0.0244624	-2.58653	Am13101	threonine synthase
28.404	28.0878	3	2		16	16	31	72.242	137.72	60	0.61265	-1.24504	Am13156	peptidase s41 family
NaN	22.3606	0	2		2	2	8.8	33.779	1.7556	2	1	n/a	Am13164	3-deoxy-7-phosphoheptulonate synthase
24.448	24.7697	2	2		7	7	22.1	45.681	18.615	10	0.159017	1.24982	Am13165	3-deoxy-7-phosphoheptulonate synthase
26.3315	27.294	3	2		9	9	55.5	14.23	38.59	32	0.0810247	1.94876	Am13170	40S ribosomal S26
30.2891	27.8477	3	2	+	35	35	77	41.19	323.31	121	0.00163463	-5.43142	Am13171	Unknown function protein
29.0908	23.0112	3	2	+	23	23	62.2	45.328	282.44	63	0.0019793	-67.6309	Am13172	hypothetical protein AGABI2DRAFT_192947
25.3109	25.2199	3	2		5	5	4	115.59	13.902	12	0.748562	-1.06509	Am13176	amino acid permease
23.5236	24.1514	3	2		3	3	22.8	33.941	9.3735	6	0.399174	1.5453	Am13186	proline-specific peptidase
NaN	24.1325	0	2		7	7	9.7	99.492	10.651	9	1	n/a	Am13262	ankyrin unc44
24.6633	25.7753	1	2		6	6	17.7	61.669	90.947	10	1	2.16135	Am13263	hypothetical protein Moror_17549
27.2065	27.0551	3	2		26	26	28.4	137.09	101.21	56	0.724875	-1.11066	Am13266	heme peroxidase
24.3597	NaN	3	0		3	3	9.7	60.197	13.914	8	1	n/a	Am13267	PLP-dependent transferase
26.9186	27.9229	3	2		15	15	40.7	38.979	193.7	51	0.0512885	2.00594	Am13284	glucosamine-6-phosphate isomerase
24.0729	22.7056	3	1		3	3	13.5	34.523	7.282	9	1	-2.57991	Am13286	acid protease
27.932	27.2805	3	2	+	7	7	57.1	20.026	169.94	27	0.00390201	-1.57075	Am13287	hypothetical protein PUNSTDRAFT_63583, partial
26.2616	26.9994	3	2	+	8	8	37.6	21.718	65.317	27	0.00637939	1.66763	Am13305	small GTPase-binding
22.7321	25.9425	2	2	+	6	6	28.6	30.48	60.67	11	0.00510744	9.25594	Am13343	2,4-dienoyl- reductase
26.2545	24.9094	3	2		8	8	15.4	68.855	77.093	22	0.0938509	-2.54048	Am13346	beta-lactamase transpeptidase
22.652	NaN	3	0		2	2	8.7	23.965	6.1164	5	1	n/a	Am13347	hypothetical protein HETIRDRAFT_109064
30.7795	32.0505	3	2	+	46	40	88.3	54.496	323.31	242	0.000187835	2.41334	Am13361	aldehyde dehydrogenase
27.9357	28.1525	3	2		13	13	55.7	30.053	162.64	54	0.649839	1.16215	Am13377	ribose-5-phosphate isomerase
25.3742	23.4129	3	2	+	7	7	6.6	175.42	42.331	20	0.00727168	-3.89418	Am13378	pentafunctional arom polypeptide
22.7326	22.474	3	1		4	4	8.5	61.958	7.391	7	1	-1.19633	Am13379	nadh dehydrogenase
NaN	22.7119	0	2		3	3	10.5	53.567	8.1374	3	1	n/a	Am13385	mitochondrial carrier
27.7474	29.5636	3	2	+	28	28	66	48.544	320.04	89	0.00203099	3.52165	Am13389	Septin
27.1488	30.6185	3	2	+	31	31	69	49.91	323.31	96	0.0373248	11.0788	Am13413	beta-tubulin 1 tubb1
23.7853	24.7502	3	2		3	3	24.3	18.815	16.331	11	0.0961967	1.95194	Am13418	cytochrome b5
23.9496	NaN	2	0		3	3	6.1	85.504	32.919	4	1	n/a	Am13430	glycoside hydrolase family 74
24.4723	25.0822	3	2		8	7	28.2	40.655	19.471	10	0.11148	1.52617	Am13434	saccharopine dehydrogenase
28.1569	29.5913	3	2	+	27	26	73.3	42.151	323.31	104	0.00057645	2.70272	Am13442	gtp binding
24.7721	23.1396	3	2	+	5	5	10.3	85.228	16.066	11	0.0174437	-3.10058	Am13444	aconitate hydratase
27.6063	27.7133	3	2		31	21	61.9	68.038	142.85	72	0.511722	1.07698	Am13458	alcohol oxidase
NaN	24.2969	0	2		6	6	4.8	205.73	16.343	10	1	n/a	Am13478	ubiquitin- ligase
25.5229	24.8778	3	2		11	11	29.5	50.006	32.355	27	0.134695	-1.56376	Am13479	PLP-dependent transferase
28.8192	28.0381	3	2	+	23	23	65	27.525	196.24	85	0.017977	-1.71836	Am13480	40s ribosomal s4
25.3404	28.497	3	2	+	10	10	27.6	49.894	24.153	24	0.0092701	8.9172	Am13483	CRAL TRIO domain-containing
27.8115	24.9826	3	2	+	3	3	9.2	51.539	20.744	17	0.000828155	-7.10562	Am13494	copper radical oxidase
23.5427	23.3594	2	1		2	2	12.9	34.771	4.7374	6	1	-1.13542	Am13501	SURF4-domain-containing
24.9881	24.0321	3	2		8	8	17.4	71.203	28.161	10	0.230831	-1.94001	Am13515	FAD NAD-P-binding domain-containing
22.8948	22.4067	2	2		4	4	9.9	59.961	16.755	8	0.325459	-1.40265	Am13529	cytoplasmic variant
NaN	24.558	0	2		6	4	15.6	59.956	7.791	9	1	n/a	Am13564	voltage-gated potassium channel beta-2 subunit
22.2826	26.3812	1	2		6	6	23.9	39.722	49.353	8	1	17.1315	Am13570	DUF1014-domain-containing
NaN	24.3454	0	2		2	2	14.9	27.437	17.954	5	1	n/a	Am13571	hypothetical protein SERLADRAFT_474963
24.7364	25.4009	3	2		8	8	38	26.527	31.493	17	0.235382	1.58496	Am13573	aminotransferase
21.0924	21.6531	1	2		4	4	12.9	30.863	2.8944	4	1	1.47493	Am13591	short-chain dehydrogenase
NaN	24.2743	0	2		2	2	19.2	28.723	21	5	1	n/a	Am13593	transport sec22
24.3254	25.8217	3	2		14	14	30.4	73.346	45.459	20	0.147172	2.82118	Am13594	predicted protein
25.0469	NaN	3	0		6	6	8.8	121.85	13.076	8	1	n/a	Am13595	5 -3 exoribonuclease 2
25.1353	25.7428	3	2		3	3	30.7	16.404	23.949	13	0.0772708	1.52366	Am13600	dUTP pyrophosphatase
25.2337	NaN	2	0		2	2	14.7	29.846	105.77	7	1	n/a	Am13603	metalloprotease
NaN	25.1408	0	2		5	5	19.1	44.124	18.172	12	1	n/a	Am13614	RAN binding
27.3375	27.0064	3	2		16	13	56.8	43.901	84.419	49	0.393304	-1.25794	Am13626	Clavaminate synthase
25.1067	21.7139	3	2		11	11	13.6	135.48	57.639	19	0.0550928	-10.5031	Am13662	NADH-ubiquinone oxidoreductase
27.4698	28.1613	3	2	+	11	11	40.3	26.221	158.8	45	0.00815724	1.61501	Am13665	20S proteasome subunit
23.7411	23.2215	3	2		10	9	40.4	30.972	22.639	10	0.275451	-1.4336	Am13676	serine 3-dehydrogenase
NaN	24.5914	0	2		8	8	10.7	112.64	18.784	15	1	n/a	Am13692	and fes cip4 domain-containing
24.6921	27.3497	3	2	+	4	4	31.1	15.117	27.895	16	0.00187073	6.30991	Am13696	V-type ATPase
26.3128	27.1329	3	2	+	9	9	10.7	133.55	121.18	28	0.025993	1.76547	Am13697	P-loop containing nucleoside triphosphate hydrolase
22.3821	25.2772	3	2	+	6	6	10.7	94.057	21.423	14	0.00335864	7.4389	Am13699	Adaptor complex AP-1 gamma subunit
NaN	22.8624	0	2		3	3	4.8	129.3	5.97	4	1	n/a	Am13704	small nuclear ribonucleo
26.1394	25.5694	3	2		7	7	7.1	118.34	42.116	23	0.0832108	-1.48457	Am13708	arp2 3 complex 34 kda subunit
24.5833	NaN	3	0		6	6	24.1	36.109	49.561	13	1	n/a	Am13722	predicted protein
NaN	23.1194	0	2		4	4	16.9	53.889	11.515	7	1	n/a	Am13725	arsenical pump-driving atpase
NaN	21.557	0	2		3	3	2.3	160.92	3.3805	5	1	n/a	Am13728	SNF2-family ATP dependent chromatin remodeling factor snf21
23.5502	27.0594	1	2		15	15	31.4	58.328	82.766	25	1	11.3867	Am13737	t-complex 1
27.7883	27.304	3	2		7	7	39.3	24.25	136.86	28	0.463941	-1.39887	Am13739	malate dehydrogenase
23.2505	22.7326	1	2		4	4	3.4	173.54	4.0152	3	1	-1.43194	Am13742	glycosyltransferase family 24
NaN	23.6264	0	2		6	6	18.4	61.424	12.048	7	1	n/a	Am13743	60S ribosomal export NMD3
27.5861	28.06	3	2		30	30	31.5	128.85	263.95	100	0.436096	1.38893	Am13744	plasma membrane H+-transporting ATPase
25.5266	NaN	3	0		2	2	5.5	35.564	8.0099	6	1	n/a	Am13749	glycoside hydrolase family 16
30.2186	28.9939	3	2	+	21	21	42.4	59.389	263.31	83	0.0485377	-2.33694	Am13752	glycoside hydrolase family 47
24.4902	24.5515	2	2		8	8	10.2	131.59	19.627	9	0.8424	1.04343	Am13753	coatomer subunit alpha-2
NaN	22.6701	0	2		4	4	3.8	171.7	6.6376	5	1	n/a	Am13764	vacuolar sorting-associated 35
27.5022	26.2665	3	2	+	21	21	26.6	142.61	203.25	53	0.0470019	-2.35496	Am13767	phosphoribosylformylglycinamidine synthase
23.4315	23.1854	3	1		4	4	20.9	34	51.53	6	1	-1.18604	Am13770	ribosomal S10
29.613	29.5223	3	2		55	55	49.7	124.42	323.31	151	0.585162	-1.06491	Am13773	alanyl-trna synthetase
NaN	22.5805	0	2		4	4	5.9	92.626	7.6736	6	1	n/a	Am13775	zinc finger 622
NaN	23.807	0	2		3	3	3.7	147.16	9.0579	4	1	n/a	Am13776	cellular morphogenesis
24.9766	24.7468	3	2		5	5	29.9	30.903	24.43	12	0.538021	-1.17261	Am13777	cellular morphogenesis
NaN	26.8148	0	2		6	6	68.4	10.805	17.946	13	1	n/a	Am13778	rpel repeat
NaN	23.6229	0	2		4	4	15.1	44.913	10.48	7	1	n/a	Am13784	dynactin 2
NaN	23.3729	0	2		2	2	1	278.71	5.5134	3	1	n/a	Am13787	hypothetical protein GLOTRDRAFT_120580
24.8858	24.6996	3	2		9	9	36.7	40.935	62.956	19	0.580508	-1.13774	Am13811	hypothetical protein SERLADRAFT_471002
23.0589	25.2106	1	2		6	2	98.7	8.1661	7.4576	9	1	4.44366	Am13814	predicted protein
23.6184	27.3071	3	2	+	7	3	98.7	8.1561	25.528	24	0.0397615	12.894	Am13815	predicted protein
27.1163	26.9062	3	2		3	3	18.2	22.926	66.054	15	0.692351	-1.15671	Am13819	hypothetical protein DICSQDRAFT_124697
26.8244	27.1163	3	2		19	15	36.4	66.523	144.88	59	0.590574	1.22424	Am13829	hypothetical monooxygenase
26.7267	26.2808	3	2	+	19	19	29.9	78.096	50.978	48	0.0479578	-1.36218	Am13889	glutamine synthetase guanido kinase
NaN	23.5197	0	2		4	4	8.4	75.271	12.346	7	1	n/a	Am13891	glycoside hydrolase family 51
NaN	22.1574	0	2		2	2	8.6	37.624	3.0437	4	1	n/a	Am13908	predicted protein
NaN	24.4088	0	2		5	5	10.8	54.942	7.3447	6	1	n/a	Am13911	zinc-finger zpr1
23.1022	23.056	1	2		5	5	7.1	88.441	4.2354	5	1	-1.03255	Am13912	glycoside hydrolase family 37
NaN	24.3418	0	2		5	4	27.5	30.108	8.7851	7	1	n/a	Am13925	NAD P-binding
NaN	24.4796	0	2		6	5	15	90.446	7.8976	8	1	n/a	Am13952	hypothetical protein Moror_13137
30.8515	30.2973	3	2	+	41	41	59.5	46.819	323.31	186	0.0215764	-1.46837	Am13967	S-adenosyl-L-homocysteine hydrolase
27.6156	NaN	3	0		18	12	38.6	73.679	226.91	38	1	n/a	Am13978	alcohol oxidase
NaN	23.4859	0	2		3	3	4.7	83.748	10.632	5	1	n/a	Am13981	Adaptor complex beta subunit
25.8223	23.0851	3	2	+	8	8	30.6	43.699	55.349	16	0.0221055	-6.66775	Am13992	acetylornithine aminotransferase
23.7256	23.6583	3	2		3	3	7.8	74.503	13.783	9	0.780479	-1.04776	Am13997	branched-chain amino acid aminotransferase II
26.5904	25.4174	3	2		10	10	11.2	104.36	203.27	22	0.132925	-2.25485	Am13998	glycoside hydrolase family 3
30.1851	30.1669	3	2		36	36	85.1	53.544	323.31	144	0.888816	-1.01273	Am14000	6-phosphogluconate dehydrogenase
25.3901	26.0615	3	2		9	9	56	26.007	51.87	27	0.0917409	1.59263	Am14001	prohibitin PHB1
27.5154	27.8866	3	2		16	16	42.9	45.771	160.87	51	0.0596178	1.2934	Am14002	RNA-binding domain-containing
NaN	24.4874	0	2		3	3	13.1	31.818	6.8774	5	1	n/a	Am14003	ATG16-domain-containing
24.3385	26.1735	3	2	+	5	5	30.5	22.997	26.858	15	0.000426731	3.56762	Am14004	rab small monomeric gtpase
28.1257	27.0547	3	2		16	16	31.5	41.462	73.207	45	0.0803504	-2.10086	Am14010	farnesyl-diphosphate synthase
25.3039	23.8046	3	2		6	6	11.3	77.155	68.423	17	0.1428	-2.82704	Am14026	aryl-alcohol oxidase
29.3185	28.1178	3	2	+	32	32	43.5	82.229	260.45	82	0.00673945	-2.29861	Am14050	saccharopine dehydrogenase
22.8085	24.1077	2	2	+	2	2	9.4	44.619	30.639	6	0.0238828	2.46096	Am14063	galactose oxidase
27.9289	25.8402	3	2	+	10	10	69.5	24.081	88.952	28	0.00343785	-4.25379	Am14065	hypothetical protein
25.6073	24.9025	3	2		7	7	31	25.851	48.027	15	0.173784	-1.62996	Am14069	NAD dependent epimerase dehydratase
NaN	24.6958	0	2		2	2	13.8	14.705	25.981	7	1	n/a	Am14081	hypothetical protein CONPUDRAFT_75504
NaN	23.1305	0	2		3	3	17.6	26.828	7.819	5	1	n/a	Am14097	Unknown function protein
24.6393	26.115	3	2	+	5	4	6.4	104.03	25.459	17	0.0010846	2.78111	Am14108	glycoside hydrolase family 35
NaN	23.3245	0	2		2	2	26.9	15.501	11.608	5	1	n/a	Am14116	Prefoldin subunit 4
29.7016	28.1142	3	2	+	17	17	44.7	45.879	323.31	74	9.17095e-05	-3.00495	Am14119	cytochrome c peroxidase
NaN	23.5508	0	2		2	2	7.2	49.514	20.866	6	1	n/a	Am14128	septin family P-loop GTPase
24.9846	23.3513	3	2	+	8	8	14.2	73.986	18.433	13	0.0352709	-3.10217	Am14131	dihydroxy-acid dehydratase
23.2624	23.012	3	2		4	4	5.9	81.921	11.506	11	0.41153	-1.18954	Am14134	peptidyl-prolyl cis-trans isomerase
27.572	27.0658	3	2		9	9	33.6	47.064	45.016	31	0.527536	-1.42036	Am14135	glycoside hydrolase family 27
29.1092	28.4939	3	2		14	14	87.7	18.302	123.24	48	0.270129	-1.5319	Am14136	thioredoxin-dependent peroxidase
23.1549	25.7971	3	2	+	25	25	16	212.05	75.436	36	0.00804668	6.24266	Am14137	nucleo TPR
NaN	22.7413	0	2		2	2	2.9	120.12	5.9998	3	1	n/a	Am14140	ubiquitin conjugation factor E4
23.2271	23.02	3	2		4	4	12.7	53.653	8.1738	8	0.681676	-1.15435	Am14147	differentiation regulator (Nrd1)
26.4412	25.9233	3	2		15	14	21.9	87.385	48.229	29	0.265016	-1.43187	Am14148	glucoamylase
23.6265	23.3556	3	1		4	4	15.4	56.196	3.2399	8	1	-1.2066	Am14150	Phosphodiest-domain-containing
26.0621	NaN	3	0		6	4	14.4	61.19	8.3342	6	1	n/a	Am14157	glucoamylase
22.8682	22.9927	1	2		3	3	2.6	140.16	6.142	5	1	1.09018	Am14164	ribonucleotide reductase alpha subunit
22.6411	22.2508	1	2		3	3	15.7	34.416	9.8536	7	1	-1.31067	Am14165	NAD(P)-binding
NaN	23.2264	0	2		5	5	17.7	32.73	5.0153	5	1	n/a	Am14169	short-chain dehydrogenase
27.4981	28.8808	3	2		16	16	29.2	57.436	133.47	48	0.106684	2.60754	Am14173	acid protease
NaN	24.1566	0	2		3	3	13.8	33.142	5.4567	5	1	n/a	Am14174	Aldo keto reductase
24.8922	25.0754	3	2		14	14	19.4	113.9	38.443	18	0.397585	1.1354	Am14177	phospholipase d
27.2239	28.0527	3	2	+	10	10	24.3	47.957	68.247	51	0.00079294	1.77623	Am14193	nucleosome assembly
26.5924	27.1889	3	2		15	15	32.8	67.46	129.03	46	0.0840041	1.51208	Am14196	actin-like ATPase domain-containing
25.5205	24.682	3	2	+	8	8	9.6	174.3	20.579	14	0.0478242	-1.78824	Am14203	ubiquitin carboxyl-terminal hydrolase 14
24.4019	25.1007	3	2	+	6	6	29.1	30.374	12.268	13	0.0109381	1.62323	Am14204	Delta2-dienoyl- -isomerase
24.0082	NaN	2	0		5	5	10.8	78.607	9.4665	7	1	n/a	Am14221	transketolase
24.3937	28.9753	3	2	+	19	19	45.2	47.929	168.88	45	0.00159968	23.9441	Am14238	cytoplasmic protein
21.5229	21.9448	1	2		3	3	7.7	48.579	6.6107	5	1	1.33965	Am14252	hypothetical protein GLOTRDRAFT_116411
23.4382	NaN	3	0		4	4	14.1	53.004	11.598	7	1	n/a	Am14255	C-3 sterol dehydrogenase
25.447	NaN	3	0		2	2	18	26.946	39.987	6	1	n/a	Am14262	spherulin 4-like cell surface
23.6813	24.3239	1	2		4	4	36.5	16.83	21.091	12	1	1.56109	Am14270	cystathionine beta-synthase (beta-thionase)
23.8186	24.1884	3	2		6	6	20.1	29.442	10.184	10	0.35905	1.29219	Am14271	20S proteasome subunit
24.332	24.5173	3	2		7	7	18.8	54.116	17.781	16	0.604705	1.13709	Am14272	succinate semialdehyde dehydrogenase
24.5555	NaN	2	0		2	2	8.3	50.97	12.13	5	1	n/a	Am14274	polysaccharide lyase family 4
24.9838	26.1344	3	2		6	6	32.6	32.569	35.488	15	0.0996379	2.21995	Am14289	Mov34-domain-containing
NaN	22.5895	0	2		3	3	13.8	26.695	6.361	3	1	n/a	Am14292	Maf Ham1
22.3148	22.3778	3	2		3	3	15.3	25.549	7.6477	7	0.837664	1.04465	Am14308	hypothetical protein PHSY_003262
NaN	23.7095	0	2		6	6	6.6	137.32	9.3028	9	1	n/a	Am14313	AGC AGC-Unique kinase
NaN	23.1361	0	2		2	2	13.8	13.534	6.1815	3	1	n/a	Am14315	predicted protein
26.8876	25.5827	3	2		25	25	27.5	123.43	67.885	53	0.0843257	-2.47067	Am14322	elongation factor 3
NaN	22.1317	0	2		2	2	5.7	60.827	3.4357	3	1	n/a	Am14341	phosphatase 5
25.387	28.4352	3	2	+	34	34	45.1	134.85	222.08	80	0.00551375	8.27191	Am14344	hypothetical protein SERLADRAFT_368777
27.6428	27.387	3	2		15	15	39.4	58.64	138.82	54	0.318436	-1.19395	Am14349	2-methylcitrate dehydratase
NaN	22.7496	0	2		2	2	2.1	160.7	3.8719	3	1	n/a	Am14354	transcription regulator
24.9197	24.343	3	2		6	6	20.9	56.472	64.349	22	0.0605366	-1.49143	Am14359	allantoicase
NaN	23.7666	0	2		5	5	9.4	77.525	8.1634	8	1	n/a	Am14363	homeobox cut
27.0532	NaN	3	0		9	9	43.1	27.561	142.42	22	1	n/a	Am14365	Inorganic pyrophosphatase 1
NaN	23.0799	0	2		4	4	5.8	121.18	10.223	6	1	n/a	Am14366	kinase
24.5652	26.3561	3	2	+	15	15	22.9	115.39	51.81	27	0.00149589	3.46031	Am14369	LAG1-DNAbind-domain-containing
23.2639	22.9743	3	1		5	5	12.7	49.472	10.569	6	1	-1.22234	Am14372	c2 domain-containing
29.6435	29.0826	3	2		16	16	55.7	23.855	153.3	68	0.1387	-1.47516	Am14374	peptidylprolyl isomerase b
32.1432	30.8567	3	2	+	30	30	71.7	39.653	323.31	162	0.0246611	-2.43947	Am14376	formate dehydrogenase
26.1656	26.0044	3	2		23	23	27.9	119.36	49.973	40	0.20523	-1.11823	Am14379	isoleucine-trna ligase
29.6374	29.2064	3	2	+	23	23	70	22.78	323.31	94	0.0201314	-1.34814	Am14385	40s ribosomal s8
30.4416	30.7219	3	2	+	68	66	79.7	56.762	323.31	251	0.0213281	1.21444	Am14386	utp-glucose-1-phosphate uridylyltransferase
24.6545	24.7138	1	2		7	7	30.5	32.021	15.011	6	1	1.04198	Am14394	tetrapyrrole biosynthesis porphobilinogen synthase
29.4758	29.176	3	2		22	22	62.9	22.452	323.31	81	0.28428	-1.23097	Am14399	40s ribosomal s5-1
24.8104	25.9469	3	2	+	6	6	39.8	21.464	25.028	14	0.00332434	2.19852	Am14404	arp2 3 complex 20 kda subunit
25.8464	26.977	3	2		17	17	42.9	37.314	50.906	54	0.0727419	2.18948	Am14405	fkbp-type peptidyl-prolyl
27.7786	21.4	3	2	+	6	6	24.2	32.225	70.972	13	0.000182885	-83.2005	Am14406	alpha beta-hydrolase
25.1298	22.9641	3	2	+	4	4	4.2	163.43	10.889	9	0.000115709	-4.48678	Am14408	ca-transporting atpase
22.5586	26.8202	1	2		11	11	14.2	97.776	47.921	21	1	19.1803	Am14415	chaperonin-containing t-complex zeta subunit cct6
23.7936	23.3627	3	2		5	5	5.9	137.02	14.061	11	0.503588	-1.34812	Am14420	hypothetical protein Moror_6367
27.0086	26.6959	3	2		31	31	39.9	101.73	132.91	71	0.201091	-1.24199	Am14421	transcription factor
NaN	24.3288	0	2		6	6	10.3	76.882	8.8342	8	1	n/a	Am14427	phenylalanine ammonia-lyase
NaN	24.7097	0	2		6	6	17.9	78.919	42.642	8	1	n/a	Am14435	hypothetical protein CC1G_12460
24.8871	25.7819	3	2		5	5	29.8	28.623	9.4087	16	0.143093	1.85931	Am14442	RNA-binding domain-containing
NaN	23.2788	0	2		2	2	17	24.884	12.536	4	1	n/a	Am14445	rho small monomeric gtpase
24.2989	24.2721	3	2		5	5	26.8	30.285	16.136	11	0.950374	-1.01872	Am14448	Mov34-domain-containing
27.4812	24.4754	3	2		9	9	27.6	66.012	34.53	17	0.0812972	-8.03217	Am14450	carbohydrate esterase family 16
NaN	24.4183	0	2		6	6	10.4	109.33	17.823	4	1	n/a	Am14459	hypothetical protein Moror_11405
26.3909	26.0552	3	2		10	10	35.1	49.697	36.06	20	0.079617	-1.26199	Am14462	amidohydrolase 3
23.5287	25.888	3	2	+	5	5	23.5	21.387	19.992	18	0.0486494	5.13111	Am14472	21 kDa subunit of NADH dehydrogenase
24.0148	24.7001	3	2		8	8	23.4	52.386	15.783	11	0.130603	1.60799	Am14478	phosphomevalonate kinase
25.5696	25.161	3	2		10	10	31.3	38.354	41.641	22	0.385282	-1.32744	Am14479	ferrochelatase
23.9466	25.3672	3	2	+	13	12	10.5	197.22	41.086	24	0.0101763	2.67689	Am14492	ubiquitin- ligase
NaN	24.9465	0	2		8	7	6.6	216.23	13.469	13	1	n/a	Am14493	ubiquitin- ligase
26.5201	25.6886	3	2	+	16	16	25.4	93.403	51.944	36	0.00321739	-1.77947	Am14525	actin-like ATPase domain-containing
26.6697	23.8626	3	1		19	18	25.7	110.45	49.817	33	1	-6.99896	Am14526	acetyl- synthetase	1.4
24.5605	NaN	2	0		3	3	12.7	47.328	13.646	6	1	n/a	Am14527	polyketide synthase	1.4
23.8787	NaN	2	0		3	2	2.7	225.88	8.6377	4	1	n/a	Am14528	polyketide synthase	1.19?
NaN	23.1134	0	2		3	3	28.1	13.127	4.6632	3	1	n/a	Am14530	acetate-- ligase
25.55	24.0581	3	2	+	6	6	25.7	41.334	35.839	17	0.00467002	-2.81267	Am14545	carbohydrate esterase family 15
23.6262	NaN	3	0		7	7	8.1	187.83	22.156	11	1	n/a	Am14546	eukaryotic translation initiation factor 5b
31.5651	30.799	3	2		80	80	48	177.1	323.31	330	0.0974249	-1.70074	Am14558	AAA ATPase
24.1802	23.4273	3	2		2	2	8.5	26.055	4.2941	5	0.0759772	-1.68519	Am14563	class 3
25.5724	26.462	3	2		3	3	60.3	8.5957	90.793	12	0.173461	1.85263	Am14568	nucleoside-diphosphate-sugar epimerase
23.718	25.3706	3	2	+	6	6	29	37.53	37.978	15	0.0347156	3.14393	Am14574	hypothetical protein SCHCODRAFT_67608
NaN	22.3128	0	2		3	3	26.2	26.518	4.5488	3	1	n/a	Am14577	nucleoporin nup40
22.9733	NaN	3	0		3	3	14.4	30.525	6.2055	4	1	n/a	Am14583	HAD
26.5216	24.8781	3	1		7	7	24.7	58.312	61.841	17	1	-3.12423	Am14587	serine carboxypeptidase
NaN	22.4961	0	2		3	3	13.6	27.792	4.7759	3	1	n/a	Am14590	SAICAR synthase
22.6716	26.5826	3	2	+	22	22	15.1	274.81	68.584	38	0.0206329	15.0434	Am14592	hypothetical protein Moror_16712
23.911	23.7995	2	2		3	3	10.8	28.433	42.928	4	0.610915	-1.08041	Am14635	GTP binding
22.8095	25.8043	1	2		5	5	25.8	25.621	16.776	9	1	7.97094	Am14639	A1pp-domain-containing
28.5421	28.5298	3	2		27	17	75.2	52.336	323.31	82	0.893201	-1.00853	Am14651	glycine hydroxymethyltransferase
25.3634	23.1335	3	2	+	3	3	11.6	23.954	25.751	8	2.1079e-05	-4.69101	Am14656	ergot alkaloid biosynthetic a
22.8324	25.3861	1	2		8	8	14.8	96.65	28.107	12	1	5.8715	Am14669	nucleoporin nup189
23.6964	23.1788	3	1		3	3	26.8	24.524	10.046	7	1	-1.43159	Am14670	predicted protein
31.4176	28.1655	3	2	+	11	11	74.4	16.974	323.31	50	0.000297908	-9.52752	Am14675	cytochrome b5
NaN	21.5288	0	2		2	2	5.1	46.29	3.7973	3	1	n/a	Am14681	cytochrome p450
24.661	26.4398	3	2	+	6	6	55	22.242	39.532	17	0.0102281	3.43164	Am14685	dimethylribityllumazine synthase
NaN	25.094	0	2		5	5	11.5	81.409	20.255	8	1	n/a	Am14689	YTH-domain-containing
NaN	22.5888	0	2		2	2	3.8	78.885	11.06	4	1	n/a	Am14692	predicted protein
27.8246	27.1061	3	2		5	5	9.7	70.213	99.769	20	0.528875	-1.64543	Am14693	glycoside hydrolase family 37
23.8095	NaN	2	0		3	3	5.2	61.752	10.668	4	1	n/a	Am14695	carotenoid ester lipase precursor
NaN	23.7149	0	2		4	4	11.8	62.605	7.154	8	1	n/a	Am14699	not2 family
24.821	NaN	3	0		4	4	20.9	22.419	38.944	13	1	n/a	Am14701	PEBP
24.9701	24.5941	3	2		6	6	13.3	41.298	31.667	11	0.0696321	-1.29778	Am14736	endoplasmic reticulum
26.496	26.107	3	2		8	8	48.5	11.463	74.215	26	0.513156	-1.30947	Am14737	ribosomal S25
NaN	21.9745	0	2		3	3	10.5	72.788	3.2809	3	1	n/a	Am14738	Pentulose kinase
29.0891	28.9731	3	2		26	26	78	27.458	207.28	96	0.41379	-1.08373	Am14739	60s ribosomal l2
23.5573	NaN	3	0		3	3	49	5.3251	12.258	11	1	n/a	Am1474	hypothetical protein L228DRAFT_30155
NaN	22.2616	0	2		2	2	3.7	52.363	1.8276	3	1	n/a	Am14745	eukaryotic translation initiation factor 3 subunit 6
28.5018	28.7149	3	2		14	14	65.8	28.961	260.73	66	0.0570959	1.15912	Am14746	20S proteasome subunit
NaN	22.7118	0	2		3	3	12	42.461	9.0935	4	1	n/a	Am14761	transcription factor iws1
NaN	24.3803	0	2		3	3	12	45.286	5.0301	7	1	n/a	Am14763	eukaryotic translation initiation factor 5
26.9304	24.5004	3	2	+	9	9	13.8	83.437	53.225	24	0.00283239	-5.38897	Am14766	alcohol oxidase
25.4154	25.8161	3	2	+	8	8	25.9	28.803	42.884	27	0.00622624	1.32016	Am14767	proline iminopeptidase
26.5828	26.3859	3	2		18	18	72.6	44.318	61.893	48	0.570995	-1.1463	Am14771	mitochondrial pyruvate dehydrogenase E1 component beta subunit
NaN	22.2221	0	2		3	3	5	130.85	2.1305	4	1	n/a	Am14772	predicted protein
26.0423	26.1451	3	2		13	13	26.7	55.447	91.738	22	0.0756753	1.07389	Am14774	26S proteasome subunit P45
24.7184	25.6559	3	2		12	12	14.7	117.86	30.755	37	0.102617	1.91532	Am14779	eukaryotic translation initiation factor 3 subunit
23.1794	NaN	2	0		2	2	24.5	20.949	7.5217	6	1	n/a	Am14789	sra-ydg domain-containing
24.8196	25.9041	3	2		8	8	33	41.029	26.638	18	0.085913	2.12064	Am14790	p47 isoform c
25.3739	25.4619	3	2		8	8	25.2	53.743	76.686	18	0.898301	1.06294	Am14799	nucleic acid-binding
28.2636	26.8582	3	2	+	15	15	28.9	73.253	172.74	34	0.00398008	-2.649	Am14800	leukotriene-A4 hydrolase
NaN	23.0525	0	2		2	2	12.6	25.815	6.2903	4	1	n/a	Am14807	hypothetical protein CC1G_05999
NaN	21.921	0	2		3	3	3.1	114.4	10.437	3	1	n/a	Am14808	stress response nst1
26.7228	26.4366	3	2		10	10	42.5	37.463	115.66	28	0.61207	-1.21946	Am1482	predicted protein
23.629	NaN	2	0		4	3	16.5	36.857	11.516	3	1	n/a	Am14840	NAD P-binding
26.383	27.545	3	2	+	15	10	53.4	33.921	203.05	45	0.0151154	2.23761	Am14843	NAD(P)-binding	1.28
27.8099	28.1519	3	2		18	17	60.6	36.594	140.78	73	0.0947297	1.26749	Am14845	NAD P-binding	1.28
24.5398	NaN	2	0		5	5	15.6	49.709	9.6976	7	1	n/a	Am14848	S-adenosyl-L-methionine-dependent methyltransferase
23.653	NaN	3	0		8	3	26.9	34.44	13.416	6	1	n/a	Am14849	NAD(P)-binding
30.1587	28.5011	3	2	+	22	22	41.2	67.564	289.84	100	0.00217078	-3.15504	Am14850	alcohol oxidase
23.2218	NaN	2	0		3	2	22.3	24.335	7.5022	3	1	n/a	Am14855	cytochrome P450	1.29
24.9132	NaN	2	0		2	2	7	21.437	4.2301	5	1	n/a	Am14858	hypothetical protein SCHCODRAFT_82504
27.1355	26.435	3	2	+	12	12	18.8	111.14	161.35	35	0.00153027	-1.62515	Am14860	hexokinase
24.5999	24.5684	3	2		7	7	32.8	42.558	34.598	16	0.951422	-1.0221	Am14864	mannose-6-phosphate isomerase
24.2623	24.6048	2	2		7	7	21.1	39.555	52.19	13	0.443556	1.26794	Am14865	eukaryotic translation initiation factor 2 beta
29.0484	28.9089	3	2		20	20	59.9	32.624	323.31	78	0.403846	-1.1015	Am14866	ATP synthase F1 gamma
NaN	24.7532	0	2		3	3	18.7	15.038	8.4984	5	1	n/a	Am14868	hypothetical protein FOMMEDRAFT_107554
25.434	24.4881	3	2	+	11	11	33.8	43.718	56.011	22	0.0402557	-1.92638	Am14873	monooxygenase fad-binding
24.1329	24.8438	1	2		3	3	19.6	36.166	35.849	9	1	1.63681	Am14882	aldolase
22.6088	NaN	3	0		2	2	7.8	34.85	2.7348	3	1	n/a	Am14894	triacylglycerol lipase
26.2959	27.1014	3	2		22	22	24.5	116.49	79.116	47	0.114406	1.74767	Am14901	glycoside hydrolase family 38
23.3052	22.8673	3	1		4	4	10.3	44.238	4.8231	8	1	-1.35463	Am14902	glycoside hydrolase family 88
23.9771	25.6807	3	2	+	2	2	12.8	13.975	2.2603	9	0.00176929	3.25715	Am14903	nuclear transport factor 2
25.4552	24.2536	3	1		6	6	28.2	32.976	27.472	13	1	-2.30006	Am14905	glycoside hydrolase family 10
27.6032	27.181	3	2		13	13	33.3	59.319	129.27	45	0.377727	-1.33998	Am14934	coatomer subunit delta
NaN	21.5985	0	2		2	2	5	62.926	4.123	3	1	n/a	Am14938	hypothetical protein AGABI1DRAFT_88082
26.1535	NaN	3	0		3	3	13.7	42.142	27.231	11	1	n/a	Am14972	hypothetical protein Moror_14543
24.2085	24.3168	3	2		4	4	12	28.06	12.289	11	0.733055	1.07797	Am14973	cyanamide hydratase
31.1913	32.5908	3	2	+	13	13	55.9	23.242	280.12	72	0.00952473	2.63823	Am14975	elongation factor 1 beta delta chain
24.0342	24.2749	3	2		4	4	17.2	34.027	6.0531	7	0.105172	1.18157	Am14989	alcohol dehydrogenase
22.8096	23.3989	1	2		4	4	18	32.602	6.3882	5	1	1.50455	Am15018	glutathione S-transferase C-terminal
25.9666	26.4478	3	2	+	19	18	31.9	84.3	77.697	34	0.00691082	1.39594	Am15019	ubiquitin- ligase
21.9648	22.3116	1	2		2	2	4.4	62.063	3.9195	7	1	1.27173	Am15026	transcription factor
24.0885	25.8511	3	2		12	12	18.4	85.354	30.375	23	0.0520514	3.39314	Am15027	bromodomain-containing
26.0694	25.3911	3	2		7	7	47.8	24.645	34.469	17	0.0911662	-1.60023	Am15029	20S proteasome subunit beta 3
NaN	22.7771	0	2		2	2	2.4	96.509	3.5228	4	1	n/a	Am15030	endoplasmic reticulum
24.1296	24.727	1	2		2	2	21	12.979	7.4666	6	1	1.51302	Am15031	thiosulfate sulfurtransferase
NaN	22.5355	0	2		2	2	2.9	108.71	4.9142	5	1	n/a	Am15033	kh domain
24.4547	NaN	3	0		4	4	21	41.172	28.943	11	1	n/a	Am15035	threonine aldolase
NaN	24.1941	0	2		2	2	33.3	7.9699	4.4415	2	1	n/a	Am15036	DUF1909-domain-containing
NaN	24.4933	0	2		7	7	15.7	92.096	19.39	13	1	n/a	Am15042	cbs and pb1 domain-containing
23.9748	24.2784	1	2		8	8	26	47.351	25.96	13	1	1.23416	Am15048	predicted protein
24.7316	25.4309	3	2		7	7	37.8	30.68	22.608	19	0.247825	1.62377	Am15049	NADH-ubiquinone oxidoreductase kDa subunit
NaN	22.7346	0	2		2	2	5.2	34.965	4.4447	3	1	n/a	Am15050	predicted protein
26.7758	28.5317	3	2	+	18	18	39.7	43.792	77.396	43	0.0344583	3.37744	Am15053	succinate- ligase
NaN	23.6576	0	2		3	3	22.8	24.775	7.3232	6	1	n/a	Am15055	breast carcinoma amplified sequence 2
NaN	24.6591	0	2		6	6	13.3	83.648	19.968	7	1	n/a	Am15058	ccch-type zn-finger
26.6474	25.7425	3	2		11	11	39.8	40.296	68.483	23	0.132644	-1.87237	Am15062	Pkinase-domain-containing
29.0138	28.8757	3	2		8	8	53	9.1296	104.93	55	0.438911	-1.1005	Am15067	40s ribosomal s27
22.7305	22.6091	1	2		3	3	12.7	29.481	10.737	4	1	-1.0878	Am15069	biotin synthase
25.3259	25.628	3	2		5	5	26.3	33.692	25.743	11	0.406603	1.23295	Am15074	fumarylacetoacetate hydrolase
NaN	22.391	0	2		3	3	6.2	82.056	2.1211	3	1	n/a	Am15080	ATP dependent DNA helicase
NaN	24.8864	0	2		2	2	8.5	31.332	4.9416	3	1	n/a	Am15083	hypothetical protein Moror_270
25.2603	25.7647	3	2	+	14	14	25.7	74.24	37.669	29	0.031258	1.41856	Am15086	succinate-semialdehyde dehydrogenase
26.7518	27.2865	3	2		17	17	55.7	33.231	75.302	54	0.42843	1.44873	Am15088	ubiquinol-cytochrome c reductase iron-sulfur subunit
24.5031	24.6925	3	1		5	5	8.2	89.246	14.362	5	1	1.14026	Am15091	polyubiquitin-tagged recognition complex Npl4 component
26.7614	27.1908	3	2		27	27	24.9	149.41	72.963	64	0.0760471	1.34668	Am15093	tricalbin
24.5779	24.5937	3	2		8	8	27.8	58.4	39.077	15	0.980353	1.011	Am15100	FAD NAD(P)-binding domain-containing
26.1371	25.4364	3	2		3	3	12.9	27.966	17.997	14	0.197531	-1.62523	Am15102	dienelactone hydrolase
NaN	23.4597	0	2		4	4	3.9	143.74	7.0683	6	1	n/a	Am15105	argonaute
NaN	23.0378	0	2		3	3	6.4	79.949	10.397	5	1	n/a	Am15108	glucosamine 6-phosphate n-acetyltransferase
23.7584	24.4143	1	2		8	8	30.6	42.098	21.883	12	1	1.57561	Am15110	rna-binding region rnp-1 domain-containing
28.5756	27.1116	3	2	+	11	11	23.4	58.531	184.82	45	0.00887911	-2.75865	Am15111	glycoside hydrolase family 72
31.9261	29.7421	3	2	+	10	10	50.8	14.436	154.45	50	0.014548	-4.54412	Am15133	hypothetical protein DICSQDRAFT_132490
24.8101	NaN	3	0		3	3	6.5	36.151	24.457	7	1	n/a	Am15166	glycoside hydrolase family 5
28.4346	26.98	3	2		19	19	30	72.932	209	51	0.139577	-2.74063	Am15169	alkaline phosphatase
25.8552	25.6876	3	2		9	9	25.1	60.902	13.406	12	0.543407	-1.12324	Am15175	glycoside hydrolase family 51
22.2995	NaN	3	0		3	3	4.6	101.32	6.4404	4	1	n/a	Am15181	lignin medium expressed protein 4
25.4055	25.8002	3	2		8	6	21.1	56.335	53.55	19	0.339085	1.31465	Am1519	glycoside hydrolase family 115
NaN	23.6172	0	2		3	3	9.5	42.315	8.8826	4	1	n/a	Am15195	nucleotide exchange factors
25.1215	25.7971	3	2		10	10	65.2	20.487	60.33	21	0.17493	1.5973	Am15204	hypothetical protein Moror_11938
NaN	21.9253	0	2		8	1	11.3	128.99	4.2497	2	1	n/a	Am15205	Tco1 HAMP domain related type IA HK
27.9246	NaN	3	0		5	5	22.2	46.422	139.67	13	1	n/a	Am15208	endonuclease exonuclease phosphatase family
23.7215	23.803	3	2		9	9	19.6	81.235	11.441	11	0.892741	1.05815	Am15209	acetolactate synthase
26.2848	26.2853	3	2		8	8	51.1	24.215	39.875	21	0.998442	1.00033	Am15211	fumarylacetoacetate hydrolase
25.9179	26.8974	3	2		16	16	30.1	83.327	41.379	34	0.0721531	1.97181	Am15222	long-chain-fatty-acid- -ligase
24.5038	29.284	3	2	+	31	31	50.5	76.22	195.99	67	0.0145242	27.4783	Am15243	L-glutamine D-fructose 6-phosphate amidotansferase
22.4376	NaN	2	0		5	4	10.4	63.256	8.7159	6	1	n/a	Am15263	acetyl- synthetase	1.24
24.4314	23.7887	3	1		3	3	17.2	35.114	52.621	8	1	-1.56134	Am15268	acyl- dehydrogenase domain-containing
30.321	23.8868	3	2	+	7	7	52.8	27.023	188.63	33	0.0184367	-86.4719	Am15281	glycoside hydrolase family 128
25.4437	25.0307	3	2		5	5	65.1	8.7338	17.672	19	0.314309	-1.33143	Am15294	threonyl-tRNA synthetase
25.2889	NaN	3	0		4	4	9.8	71.338	41.662	10	1	n/a	Am15295	hypothetical protein Moror_17341
NaN	25.8732	0	2		11	11	17.6	124.74	39.799	16	1	n/a	Am15315	cytoskeleton assembly control sla1
24.6217	27.0493	1	2		11	11	27	60.893	25.886	16	1	5.38009	Am15316	eukaryotic polypeptide chain release factor 3
25.8957	25.9904	3	2		4	4	31.1	19.181	32.291	14	0.894391	1.06787	Am15317	fruit-body specific a
28.6206	28.8723	3	2		38	36	34.9	127.51	323.31	117	0.104608	1.19061	Am15319	ubiquitin activating enzyme
23.2612	22.9547	3	2		4	4	12.7	53.164	10.761	8	0.430394	-1.23669	Am15320	glucooligosaccharide oxidase
24.5585	26.2566	3	2	+	11	11	25.7	62.211	41.463	23	0.0181768	3.24489	Am15326	ATP-dependent RNA helicase FAL1
NaN	22.9629	0	2		4	4	10.9	46.632	7.9044	4	1	n/a	Am15333	Clavaminate synthase
22.4576	23.6167	1	2		3	3	24.4	21.824	9.2964	6	1	2.2332	Am15335	hypothetical protein Moror_8144
NaN	27.0686	0	2		5	5	80.6	6.5172	27.692	10	1	n/a	Am15336	hypothetical protein AGABI2DRAFT_138020
25.4045	24.1129	3	2		8	8	31.4	37.363	61.982	21	0.264747	-2.44794	Am15337	nucleoside-diphosphate-sugar epimerase
23.1397	23.0808	3	2		6	6	8.3	104.88	22.493	9	0.884218	-1.04166	Am15339	serine threonine phosphatase 2C
24.6245	26.0484	3	2	+	6	6	36.1	20.121	38.797	17	0.0308223	2.68321	Am15346	ARP2 3 complex 21 kDa subunit
26.659	26.4593	3	2		10	10	30.8	40.003	77.712	31	0.562855	-1.14844	Am15347	3-isopropylmalate dehydrogenase
29.0648	28.5652	3	2	+	25	25	60.8	36.078	178.16	72	0.0135542	-1.41384	Am15351	60S ribosomal L5
NaN	21.8549	0	2		2	2	3	91.609	2.7381	3	1	n/a	Am15356	argonaute
28.2002	28.1113	3	2		13	13	57.4	11.612	198.65	54	0.805901	-1.06358	Am15358	ribosomal L36e
NaN	22.3922	0	2		5	5	7.7	79.887	10.072	4	1	n/a	Am15470	dynamin dnm1
24.8182	25.7287	3	2		11	11	14.8	128.91	27.245	23	0.129301	1.87978	Am15482	copii coat
27.8839	23.3267	3	2	+	12	12	39.9	67.141	82.493	32	0.00269156	-23.5418	Am15486	Di-copper centre-containing
25.276	25.4027	3	2		5	5	23.7	24.141	61.221	16	0.647168	1.09176	Am15488	eukaryotic translation initiation factor 6
29.5829	30.0694	3	2		22	22	26.9	88.909	323.31	100	0.186562	1.40107	Am15498	Neutral alkaline nonlysosomal ceramidase
22.6997	22.7879	3	1		2	2	3.2	102.77	7.9863	6	1	1.06305	Am15499	P-loop containing nucleoside triphosphate hydrolase
24.9666	NaN	3	0		5	5	13.8	81.005	17.225	6	1	n/a	Am15538	glycoside hydrolase family 3
24.311	NaN	3	0		5	5	13.4	54.177	22.688	11	1	n/a	Am15552	#NAME?
28.2911	27.9476	3	2		20	20	76.8	15.573	105.68	57	0.266874	-1.26879	Am15570	actin depolymerizing factor
NaN	22.4945	0	2		3	3	7.8	56.786	7.5935	4	1	n/a	Am15576	Nop domain-containing
NaN	24.6912	0	2		5	5	7.1	63.276	11.426	8	1	n/a	Am15582	heat shock transcription factor 4
23.3088	27.879	3	2	+	13	13	45.5	35.273	145.1	30	0.00734161	23.7553	Am15588	RNA-binding domain-containing
25.884	25.663	3	2		12	12	46.2	31.954	50.067	41	0.131704	-1.16554	Am15590	conserved mitochondrial
23.1383	24.2796	3	2	+	3	3	26.9	15.45	18.401	11	0.0234981	2.20587	Am15592	mitochondrial ribosomal L11
24.7055	25.4145	3	1		5	5	20.8	36.952	53.604	6	1	1.63474	Am15593	Zn-dependent exopeptidase
25.7437	26.5056	3	2	+	9	9	33.2	45.512	28.76	23	0.0277181	1.69577	Am15601	DUF1479-domain-containing
28.2493	28.8824	3	2	+	32	32	50.5	43.833	190.3	106	0.000525557	1.55093	Am15604	60S ribosomal L3
31.0321	30.2879	3	2		30	30	78.6	22.314	277.76	122	0.0738012	-1.6751	Am15608	40S ribosomal S7
27.8431	27.403	3	2		9	9	76.8	17.025	64.788	41	0.119142	-1.35668	Am15617	nucleic acid-binding
28.4836	28.3546	3	2		37	37	50.1	76.444	323.31	111	0.367276	-1.0936	Am15641	dipeptidyl peptidase iii
25.2385	NaN	2	0		2	2	20	28.483	38.914	7	1	n/a	Am15661	glutathione S-transferase
23.8564	NaN	2	0		4	4	9.1	68.611	18.093	3	1	n/a	Am15664	dipeptidyl aminopeptidase
24.0853	NaN	3	0		5	3	38.2	25.78	22.385	6	1	n/a	Am15673	short-chain dehydrogenase
26.8665	28.5816	3	2	+	13	13	40.1	19.856	70.649	33	0.0025319	3.28306	Am15697	60S ribosomal L23a
29.1203	28.5341	3	2	+	24	24	65.7	46.762	323.31	77	0.014277	-1.5013	Am15698	mitochondrial processing peptidase beta subunit
25.9791	26.7727	3	2		13	13	36.4	45.707	43.72	36	0.15667	1.73335	Am15705	methionine adenosyltransferase
26.6499	27.7274	3	2		25	25	43.2	65.348	128.43	63	0.0670427	2.11035	Am15710	lysyl-trna synthetase
NaN	22.229	0	2		3	3	4.7	103.26	5.4108	5	1	n/a	Am15712	predicted protein
28.2269	27.2862	3	2	+	20	20	45.6	54.557	294.39	77	0.00228926	-1.91953	Am15718	asparaginyl-tRNA synthetase
NaN	22.4368	0	2		3	3	3.5	138.21	5.527	4	1	n/a	Am15733	Pkinase-domain-containing
NaN	22.2959	0	2		3	3	8.2	50.601	4.6665	3	1	n/a	Am15737	hypothetical protein Moror_9878
25.1854	24.7902	3	2		6	6	27.5	46.148	29.354	14	0.623557	-1.31505	Am15753	epoxide hydrolase
NaN	23.33	0	2		8	3	10.1	111.52	7.7072	7	1	n/a	Am15759	5-oxoprolinase (ATP-hydrolysing)
NaN	27.5442	0	2		3	3	44.9	14.434	49.777	7	1	n/a	Am15760	ribosomal 60S
28.6087	29.5812	3	2		12	12	60.7	25.071	181.7	43	0.10823	1.9622	Am15761	40S ribosomal S15
25.7243	27.0032	3	2		17	17	9.7	299.06	86.429	33	0.156345	2.42667	Am15762	nonmuscle myosin heavy chain b
23.7135	23.106	1	2		5	5	31.4	24.801	10.1	7	1	-1.52355	Am15763	SNARE YKT6
23.2912	22.4658	3	2		3	3	8.3	64.714	5.7829	6	0.146901	-1.772	Am15764	glycoside hydrolase family 16
NaN	23.6042	0	2		2	2	3.2	106.54	23.177	8	1	n/a	Am15766	predicted protein
24.9354	25.4393	3	2	+	7	7	9.8	53.645	23.18	24	0.0168933	1.41798	Am15767	mitochondrial carrier
26.4785	25.6686	3	2		24	24	21.2	179.5	104.53	44	0.0534501	-1.75317	Am15777	glycoside hydrolase family 13
23.2329	23.9579	1	2		2	2	7.7	32.478	8.7783	4	1	1.653	Am15782	casein kinase subunit ii beta
NaN	25.7952	0	2		3	3	58.6	9.4444	15.417	5	1	n/a	Am15785	nadh:ubiquinone oxidoreductase subunit
NaN	22.8442	0	2		3	3	6.6	66.372	3.5324	4	1	n/a	Am15793	RING-5 domain-containing
23.5509	23.0587	3	1		3	3	14.9	42.249	7.0371	5	1	-1.40665	Am15813	dipeptidyl aminopeptidase
24.9454	25.8106	3	2		5	4	24.1	31.002	49.892	26	0.33321	1.82157	Am15819	carbonic anhydrase
NaN	24.7832	0	2		3	3	7.9	47.48	40.294	7	1	n/a	Am1582	HLH-domain-containing
23.0471	24.9618	1	2		11	8	22	64.422	25.574	16	1	3.7703	Am15828	cytochrome p450
23.512	23.9391	1	2		5	5	29.1	27.05	35.917	10	1	1.34452	Am1583	short-chain dehydrogenase reductase sdr
22.4349	23.2926	2	2	+	3	0	8.7	44.506	19.157	6	0.048651	1.81204	Am15840	short-chain dehydrogenase
26.745	25.3817	3	2	+	11	11	35.6	42.438	58.507	27	0.0109634	-2.57275	Am15855	nadh-cytochrome b5 reductase
NaN	23.1092	0	2		3	3	10.8	52.261	6.6276	3	1	n/a	Am15866	hypothetical protein SCHCODRAFT_104424, partial
NaN	24.6561	0	2		10	10	15.9	113.01	22.16	15	1	n/a	Am15869	predicted protein
24.577	25.0262	3	2		5	5	45.9	12.927	93.454	13	0.332989	1.36526	Am15871	Sm-like ribonucleo
23.5314	24.8976	3	2	+	6	6	8.1	90.764	17.455	13	0.0136729	2.57789	Am15880	gtp-binding ypt5
27.7557	26.3428	3	2	+	11	11	45.9	39.602	181.95	43	0.045828	-2.66281	Am15890	nuclear matrix NMP200
26.0409	27.9262	3	2	+	14	14	21.6	79.252	100.1	38	0.00113504	3.69419	Am15892	3-dehydroshikimate dehydratase
25.329	24.3383	3	2		9	9	10.6	156.52	38.583	22	0.107797	-1.98717	Am15898	candidate lipase esterase from carbohydrate esterase family CE10
NaN	21.1813	0	2		3	3	2.9	129.71	2.1326	3	1	n/a	Am15900	P-loop containing nucleoside triphosphate hydrolase
26.9868	28.8869	3	2	+	21	21	65.1	39.264	253.21	68	0.000344897	3.73239	Am15909	NAD P-binding
24.8296	23.9422	3	2	+	5	5	15.2	53.782	31.861	13	0.00698252	-1.84981	Am15914	Arginase deacetylase
NaN	22.9764	0	2		3	3	8.1	49.886	7.3317	3	1	n/a	Am15918	Sly1 vesicle trafficking sec1
27.2448	NaN	3	0		7	7	8.9	109.97	108.99	21	1	n/a	Am15920	sphingomyelin phosphodiesterase
NaN	24.5619	0	2		3	3	13.9	34.326	7.2391	7	1	n/a	Am15923	SH3-domain-containing membrane
NaN	26.708	0	2		13	13	26.9	58.667	34.083	24	1	n/a	Am15934	t-complex eta subunit (tcp-1-eta)
30.3681	29.6779	3	2		23	23	80.9	25.148	323.31	91	0.193511	-1.61356	Am15936	triose phosphate isomerase
NaN	21.864	0	2		2	2	13.4	21.604	3.6047	2	1	n/a	Am15938	mitochondrial aconitate hydratase
NaN	22.816	0	2		3	3	7.6	54.357	5.7872	3	1	n/a	Am15939	PCI-domain-containing
NaN	24.7362	0	2		4	4	12.3	35.195	32.79	6	1	n/a	Am15945	predicted protein
25.8528	26.2758	3	2		7	7	17.6	47.065	40.54	26	0.373559	1.34075	Am15950	tryptophanyl-trna synthetase
26.2409	26.3249	3	2		17	16	25.9	103.81	88.946	48	0.643125	1.05993	Am15951	heterokaryon incompatibility het-c
23.6104	23.3734	1	2		6	6	18.1	50.129	11.819	10	1	-1.17855	Am15953	ck1 ck1 ck1-d kinase
23.411	24.9943	3	2	+	10	10	10	144.7	25.123	19	0.0403283	2.99667	Am15956	coatomer subunit gamma
27.1431	NaN	3	0		5	5	51.1	24.904	59.271	7	1	n/a	Am1596	glycoside hydrolase family 128
25.313	25.7948	3	2		8	8	13.6	85.341	65.364	18	0.0598697	1.39651	Am15960	riboflavin synthase
NaN	23.6509	0	2		3	3	4.6	140.87	13.518	7	1	n/a	Am15961	myosin class I heavy chain
25.9273	25.7284	3	2		9	9	39	46.113	31.464	21	0.528219	-1.14782	Am15965	glycoside hydrolase family 5
25.5288	25.9712	3	2		11	11	31.6	54.643	55.308	25	0.0691794	1.35882	Am15966	udp-n-acetylglucosamine diphosphorylase
24.7715	NaN	3	0		6	6	26.1	35.633	18.558	12	1	n/a	Am15972	elongation factor ts
28.9615	28.4371	3	2		15	15	71.8	11.366	165.61	73	0.0935198	-1.43832	Am15985	histone-fold-containing
24.4853	24.496	3	1		9	9	10.4	150.62	21.355	9	1	1.00746	Am15987	nucleoporin Pom152
30.7811	30.0762	3	2	+	32	32	78.2	40.452	323.31	147	0.0168348	-1.63009	Am15988	inorganic diphosphatase
25.6785	25.3906	3	2	+	7	7	21.6	71.414	82.694	17	0.00426142	-1.2209	Am15993	hypothetical protein Moror_16429
NaN	22.9972	0	2		5	5	9	84.66	6.896	6	1	n/a	Am15994	hypothetical protein Moror_16423
28.7634	29.2019	3	2		22	21	44.8	39.033	277.05	88	0.163541	1.35514	Am15995	Aldo keto reductase
26.4716	23.4211	3	2	+	7	7	18.4	63.12	26.448	19	0.000430578	-8.28493	Am16001	rhamnogalacturonan acetylesterase
25.3502	24.4589	3	2		7	7	20.4	61.794	61.249	16	0.210816	-1.85474	Am16002	amidohydrolase 3
22.372	24.4956	1	2		3	3	14	19.959	36.239	5	1	4.35798	Am16012	E2 ubiquitin-conjugating enzyme
26.0043	24.9712	3	2		3	3	5.6	75.348	13.313	10	0.102751	-2.0465	Am16040	Metallo-dependent hydrolase
NaN	23.987	0	2		3	3	35	15.219	8.0701	3	1	n/a	Am16042	Non-catalytic module family EXPN
NaN	23.0895	0	2		4	4	11.5	71.64	9.1549	6	1	n/a	Am16043	Cdc15 domain-containing
25.81	25.4226	3	2		19	19	43.3	69.073	93.727	28	0.0687865	-1.30798	Am16047	acyltransferase ctase COT CPT
27.8053	27.4983	3	2		13	7	37.9	37.185	106.53	51	0.091106	-1.23716	Am16060	D-lactaldehyde dehydrogenase
23.7395	25.0009	3	2	+	7	7	17.3	54.753	26.285	18	0.0050756	2.39728	Am16071	arginine biosynthesis
NaN	23.919	0	2		6	6	22.1	45.147	19.04	14	1	n/a	Am16079	predicted protein
28.2097	28	3	2		14	10	46.2	49.67	323.31	58	0.895096	-1.15647	Am16081	oxalate decarboxylase
25.7198	27.278	3	2	+	23	23	40.2	72.269	167.6	48	0.0203448	2.94488	Am16100	Ca2+-binding actin-bundling
29.7463	31.0974	3	2	+	77	77	67.5	125.65	323.31	263	0.0354708	2.55121	Am16101	atp-citrate synthase
23.1267	23.8969	2	2		3	3	11.1	39.949	33.402	6	0.0626902	1.70551	Am16102	glycerol dehydrogenase
NaN	23.1932	0	2		4	4	7.1	78.222	6.7312	5	1	n/a	Am16107	mrs7 family
29.9636	30.2454	3	2		10	10	93	9.2522	258.83	75	0.262052	1.21569	Am16109	40s ribosomal s21
29.1507	28.7199	3	2	+	27	27	57.5	56.285	208.01	108	0.0161531	-1.34801	Am16113	nad binding dehydrogenase
NaN	25.0532	0	2		4	4	35.7	21.12	8.8433	8	1	n/a	Am16114	hypothetical protein CONPUDRAFT_141808
NaN	23.8193	0	2		4	4	6.7	105.16	13.327	7	1	n/a	Am16119	gtp binding
26.0936	25.9247	3	2		10	10	17.6	118.02	56.913	34	0.52135	-1.12416	Am16124	sulfide-quinone oxidoreductase
24.2457	25.0588	3	2	+	8	8	40.6	38.302	28.766	17	0.0283674	1.75708	Am16129	methionine aminopeptidase
27.5874	26.6437	3	2	+	19	19	31.4	70.588	120.32	52	0.00290593	-1.92348	Am16153	acetyl- hydrolase
28.3023	27.8167	3	2		11	10	50.2	33.831	156.87	31	0.120023	-1.40026	Am16158	mannitol-1-phosphate dehydrogenase
26.484	25.6654	3	2		9	9	31.4	55.599	52.615	19	0.10132	-1.76366	Am16168	alcohol oxidase
NaN	27.2732	0	2		7	7	26.7	39.908	26.275	12	1	n/a	Am16169	short-chain dehydrogenase
30.0721	27.9671	3	2	+	15	15	27.3	76.217	263.73	75	0.0205733	-4.30177	Am16182	gmc oxidoreductase
23.5714	24.8163	2	2		9	9	21.7	67.844	31.283	12	0.194754	2.36996	Am16183	RCC1 BLIP-II
24.176	NaN	3	0		5	2	13.2	49.638	7.1235	5	1	n/a	Am16195	branched-chain amino acid aminotransferase II
26.4707	26.9238	3	2		14	14	69.3	22.061	79.758	45	0.255651	1.36895	Am16198	PEBP
28.5692	21.2307	3	2	+	5	5	18.3	46.456	105.24	18	0.00425524	-161.843	Am16201	glycoside hydrolase family 13
NaN	22.1379	0	2		2	2	6.3	26.915	1.9384	3	1	n/a	Am16238	2-deoxy-d-gluconate 3-dehydrogenase
26.6381	26.2144	3	2		9	9	27.4	67.612	117.15	35	0.332068	-1.34137	Am16239	hypothetical protein Moror_10892
23.917	24.0042	2	2		5	5	6	133.62	8.7792	8	0.879218	1.06232	Am16242	enolase C-terminal domain
25.9223	26.8266	3	2	+	11	11	48.9	39.022	78.387	34	0.000489311	1.87159	Am16244	aspartate kinase homoserine dehydrogenase
24.5619	25.6056	3	2		4	4	20.8	31.167	24.425	9	0.325259	2.06147	Am16267	microtubule binding
30.0827	26.7634	3	2	+	7	7	31.7	49.333	185.99	36	0.00368287	-9.98222	Am16269	serine carboxypeptidase
NaN	23.8285	0	2		3	3	8.6	45.233	5.2571	3	1	n/a	Am16302	hypothetical protein Moror_17846
NaN	25.7069	0	2		4	4	5.6	107.44	20.489	8	1	n/a	Am16303	hypothetical protein Moror_17847
22.8739	22.7477	2	2		5	4	31.3	21.638	5.4466	7	0.816701	-1.09142	Am16308	ARM repeat-containing
26.564	26.5038	3	2		22	22	58.7	56.767	70.397	49	0.675549	-1.04263	Am16347	amyloid beta binding 1
23.6067	NaN	2	0		3	3	8.8	63.032	8.2183	7	1	n/a	Am16349	cellobiose dehydrogenase
23.4974	NaN	2	0		2	2	6.7	90.451	18.251	3	1	n/a	Am16370	extracellular elastinolytic metallo ase precursor
27.0904	23.4855	3	2	+	13	13	37.6	48.095	104.18	31	0.029612	-12.1671	Am16384	hypothetical protein GLOTRDRAFT_141532
23.5871	23.5418	3	2		7	7	10.6	125.09	15.67	11	0.69228	-1.03185	Am16390	threonine ammonia-lyase
22.282	22.7357	1	2		4	4	10.4	57.903	6.5538	6	1	1.36953	Am16408	hypothetical protein STEHIDRAFT_143167
23.2921	NaN	3	0		6	6	21.8	33.677	26.17	13	1	n/a	Am16409	alpha beta-hydrolase
22.5652	23.5601	1	2		3	3	8.3	48.825	3.5459	4	1	1.99286	Am16430	CMGC MAPK ERK kinase
23.0594	25.9742	1	2		11	11	45.2	27.886	43.435	14	1	7.54097	Am16432	clathrin light chain
23.6021	24.6107	2	2		5	5	7.5	89.418	27.323	13	0.238036	2.01197	Am16435	atp-binding cassette transporter
23.6651	23.2699	3	2		3	3	31.2	15.164	8.5839	12	0.127683	-1.3151	Am16447	peptidyl-prolyl cis-trans isomerase-like 1
25.6422	26.3548	3	2	+	17	17	20.1	88.005	74.189	39	0.0464948	1.63867	Am16449	phospholipase a-2-activating
24.3475	25.3159	3	2	+	6	6	17.6	71.951	56.637	13	0.0027175	1.95665	Am16451	uridine nucleosidase
NaN	22.8439	0	2		2	2	7.5	35.564	5.014	7	1	n/a	Am16453	aminotransferase
26.9458	24.9465	3	2	+	7	7	59.5	18.746	79.433	19	0.00428908	-3.99803	Am16454	hypothetical protein Moror_17489
29.8041	31.0838	3	2	+	38	38	77.7	39.17	323.31	175	0.0457516	2.4279	Am16459	glutamine synthetase
27.7304	27.54	3	2		15	15	40.2	38.43	264.14	44	0.339171	-1.14112	Am16463	mitochondrial NAD-dependent isocitrate dehydrogenase subunit 1 precursor
23.8874	24.4944	1	2		7	7	11.4	61.352	16.73	12	1	1.52307	Am16465	amidohydrolase 2
27.5822	26.9996	3	2		10	10	31.9	38.967	80.164	31	0.248549	-1.49751	Am16466	Thiamin diphosphate-binding
25.0595	25.4856	3	2	+	8	8	15.6	93.226	68.168	15	0.0407745	1.34355	Am16469	histidine biosynthesis trifunctional-
27.0715	27.3426	3	2		20	20	29.6	64.591	52.258	49	0.352186	1.20674	Am16470	mitochondrial NAD-dependent isocitrate dehydrogenase subunit 2 precursor
24.8349	25.0926	3	2		13	13	15.2	160.02	26.761	22	0.563335	1.19558	Am16471	RNB-domain-containing
NaN	25.6167	0	2		7	7	37.2	21.304	46.449	15	1	n/a	Am16476	vacuolar-sorting SNF7
27.7032	26.4857	3	2	+	8	8	49.1	24.213	98.492	21	0.0378603	-2.32535	Am16479	class I glutamine amidotransferase
NaN	23.1521	0	2		4	2	18.9	32.848	9.8227	5	1	n/a	Am1648	ARM repeat-containing
23.4282	23.7738	1	2		4	4	14.1	43.705	8.655	6	1	1.27076	Am16484	predicted protein
28.9105	29.8468	3	2	+	24	24	31.2	57.736	157.36	117	0.00132334	1.9136	Am16486	60S ribosomal L6
23.6006	24.9479	2	2	+	6	6	21.6	36.863	13.447	13	0.0156086	2.54441	Am1651	maleylacetate reductase
29.5268	27.523	3	2	+	43	43	53.1	97.461	323.31	142	0.0055989	-4.01049	Am16518	alpha beta-hydrolase
NaN	23.7717	0	2		4	4	14.2	44.29	14.8	7	1	n/a	Am16519	1-acylglycerol-3-phosphate O
22.7168	23.213	3	2	+	3	3	4.3	109.82	8.6426	10	0.0388075	1.41048	Am16526	TBC-domain-containing
25.0182	24.9028	3	2		10	10	10.4	117.41	39.047	22	0.522521	-1.0833	Am16532	P-loop containing nucleoside triphosphate hydrolase
30.2721	28.9189	3	2	+	21	21	26.9	105.14	320.23	92	0.000989329	-2.55471	Am16533	calnexin
29.9671	30.2573	3	2		44	44	67.7	62.112	323.31	178	0.107333	1.22278	Am16551	phosphoglucomutase
26.9285	28.1254	3	2	+	25	25	37.1	102.88	200.09	68	0.00803863	2.29247	Am1656	bifunctional purine biosynthesis ade10
28.8036	29.8774	3	2	+	22	22	91.1	17.806	244.21	87	0.00652064	2.10507	Am16576	40s ribosomal s19
24.4492	25.4004	1	2		3	3	12.7	37.974	8.3216	5	1	1.93339	Am16584	SRF-TF-domain-containing
NaN	23.8423	0	2		3	3	31.8	11.653	11.833	5	1	n/a	Am16589	peptidyl-prolyl cis-trans isomerase
29.5847	30.3528	3	2		12	12	63.3	14.909	222.8	43	0.139041	1.70306	Am1659	60S ribosomal L17 L23
23.5608	23.328	3	2		4	4	6.7	80.343	18.152	8	0.591313	-1.17514	Am16609	fact complex subunit pob3
NaN	23.7568	0	2		5	5	30.4	38.192	5.645	9	1	n/a	Am16612	signal recognition SRP19 subunit
NaN	22.7237	0	2		3	3	12.7	32.241	3.9431	3	1	n/a	Am16617	ATP phosphoribosyltransferase
NaN	22.8921	0	2		2	2	18.5	28.365	8.4962	3	1	n/a	Am16653	phosphoribosylglycinamide formyltransferase
NaN	25.7762	0	2		11	11	32.7	48.937	52.37	17	1	n/a	Am16662	mannose-1-phosphate guanylyltransferase
27.7854	29.1588	3	2	+	18	18	54.9	22.502	226.11	76	0.00580032	2.59091	Am16663	60S ribosomal L19
24.3259	26.227	1	2		20	20	16.5	130.64	49.38	31	1	3.73498	Am16667	ARM repeat-containing
NaN	24.4226	0	2		6	6	20.2	47.281	18.96	13	1	n/a	Am16674	katanin p60 atpase domain-containing
24.9372	25.7699	3	2	+	6	6	33.5	25.812	21.926	14	0.0127074	1.781	Am16692	hypothetical protein TGAM01_00596
29.9347	30.4184	3	2		27	27	52.6	47.001	323.31	134	0.130789	1.39832	Am16697	elongation factor 1-gamma
24.0786	22.625	3	2	+	7	7	13.1	132.94	28.702	12	0.0108446	-2.73881	Am16706	insulin-degrading enzyme
NaN	24.2861	0	2		4	3	9.7	42.087	12.366	5	1	n/a	Am16709	subtilisin-like protease
31.8566	30.9895	3	2	+	52	52	82.7	60.523	323.31	272	0.00206689	-1.82391	Am16713	hypothetical monooxygenase
27.6843	26.1493	3	2	+	16	16	38.6	58.34	120.64	47	0.00126723	-2.89776	Am16717	FAD NAD-binding domain-containing
NaN	22.6332	0	2		2	2	2.8	101.45	7.1784	4	1	n/a	Am16757	forkhead box c2
26.3178	26.9387	3	2		11	11	25	67.895	75.4	34	0.0716436	1.53777	Am16758	nipsnap family
25.1921	25.2159	3	2		13	13	13.5	150.95	52.936	29	0.967746	1.01661	Am16760	mitochondrial carrier
27.0302	28.1401	3	2	+	12	12	38.9	39.939	82.629	32	0.0333715	2.15829	Am16765	Aldo keto reductase
23.1212	26.6885	3	2	+	10	9	49.7	20.646	41.59	20	0.00104687	11.8539	Am16766	ribose 5-phosphate isomerase
23.7078	NaN	2	0		2	2	7.6	29.915	19.16	4	1	n/a	Am16769	endo-1,4-beta-xylanase B precursor
22.7983	23.4914	1	2		6	6	30.3	25.812	11.838	9	1	1.61678	Am16775	P-loop containing nucleoside triphosphate hydrolase
25.7694	24.7585	3	2		9	9	32.7	59.361	35.711	23	0.284695	-2.01517	Am16783	alcohol oxidase
26.0921	26.9446	3	2		10	10	10.4	93.67	82.053	25	0.0843061	1.80571	Am16797	DNA mismatch repair MSH4
24.1532	23.1079	3	1		5	5	4.1	192.07	17.565	10	1	-2.06375	Am16799	beta and beta-prime subunits of DNA dependent RNA-polymerase
24.7321	NaN	3	0		4	4	9.5	55.426	15.214	7	1	n/a	Am16817	bifunctional 6-phosphofructo-2-kinase fructose-2,6-bisphosphate 2-phosphatase
NaN	27.1691	0	2		21	20	13.5	308.24	62.458	33	1	n/a	Am16822	hypothetical protein SCHCODRAFT_108983, partial
NaN	25.9448	0	2		7	6	25.6	37.207	29.551	14	1	n/a	Am16824	alpha beta hydrolase fold
23.6094	26.9468	1	2		14	14	31.1	84.115	95.63	24	1	10.108	Am16827	pab1 binding
26.7452	26.2175	3	2	+	21	21	33.5	90.673	169.28	57	0.0267496	-1.44168	Am16832	6-phosphofructokinase
26.2101	25.9366	3	2		8	8	28.3	38.696	89.257	25	0.429881	-1.20872	Am16834	WD40 repeat
23.204	23.0867	3	2		2	2	2.8	116.18	5.3205	4	0.522065	-1.08475	Am16843	Oxysterol-binding
NaN	23.2185	0	2		6	6	4.7	206.31	12.653	10	1	n/a	Am16844	hypothetical protein Moror_361
26.5543	26.1756	3	2		9	9	24.2	48.375	97.236	19	0.290603	-1.30021	Am16850	PLP-dependent transferase
NaN	24.1254	0	2		7	7	11.3	109.99	15.949	11	1	n/a	Am16854	ARM repeat-containing
24.8251	25.2165	3	2		9	9	29.2	58.932	16.629	19	0.363323	1.31165	Am16865	PARP-domain-containing
28.6683	28.7849	3	2		26	26	43.1	59.576	323.31	101	0.654127	1.08419	Am16872	phosphoacetylglucosamine mutase
23.4052	26.2566	1	2		11	11	26	61.57	63.62	19	1	7.21675	Am16873	N-terminal nucleophile aminohydrolase
24.0609	24.7685	2	2		3	3	11.7	37.134	20.926	10	0.267161	1.63307	Am16877	alpha beta-hydrolase
27.6206	28.2849	3	2	+	20	20	58.1	42.834	323.31	67	0.0363256	1.58481	Am16902	nucleic acid-binding
26.4749	27.4642	3	2	+	25	25	48.2	76.613	171.88	60	0.0034578	1.98515	Am16909	Ser Thr phosphatase
24.0432	24.8402	3	2		8	8	23.2	46.133	18.533	14	0.20805	1.73754	Am16913	acyl- oxidase
21.9902	22.9789	1	2		5	5	12.9	62.438	7.6804	7	1	1.98431	Am16921	Nop domain-containing
23.0479	22.807	1	2		3	3	14.4	27.259	6.0844	4	1	-1.18179	Am16929	cap binding 80-pb
23.3044	23.8092	1	2		6	6	10.2	77.118	17.297	9	1	1.4189	Am16947	Aldo keto reductase
29.4096	30.3068	3	2	+	29	29	59.8	34.917	323.31	107	0.00137704	1.86236	Am16953	60S ribosomal L8
NaN	23.0793	0	2		4	4	5.4	163.42	5.9992	4	1	n/a	Am16966	tubulin binding
NaN	25.4998	0	2		5	5	22.4	33.666	36.803	13	1	n/a	Am16975	hypothetical protein AGABI1DRAFT_111009
25.5839	28.8986	3	2	+	18	18	41.3	45.188	148.53	47	0.0159568	9.94989	Am16980	DEAD-domain-containing
29.9068	31.6755	3	2	+	40	40	81.8	34.862	323.31	154	0.00603143	3.40763	Am16991	transaldolase
22.731	22.7029	1	2		3	2	16.1	29.548	4.1605	4	1	-1.01968	Am17019	short-chain dehydrogenase
NaN	22.3801	0	2		3	3	9.2	45.253	4.0902	4	1	n/a	Am17041	predicted protein
23.2036	24.0306	1	2		7	7	10.7	95.899	26.973	13	1	1.77399	Am17042	ubiquitin- ligase
29.539	28.5913	3	2	+	49	49	25.8	204	323.31	157	0.0277358	-1.92886	Am17043	leucyl aminopeptidase
24.8793	26.6942	2	2		12	12	10.2	134.44	59.634	23	0.304105	3.51821	Am17046	telomeric DNA binding
26.0535	26.4005	3	2	+	9	9	27.6	60.153	61.633	24	0.047119	1.27188	Am17047	acetyl- synthetase
24.0661	25.1266	3	2		13	13	16.8	136.1	32.662	22	0.0618013	2.08565	Am17049	pumilio rrm domain-containing
28.4163	30.1003	3	2	+	17	17	99.3	17.07	130.47	64	0.0316763	3.21324	Am17051	nucleoside diphosphate kinase
25.4466	25.2027	3	2		6	6	63.5	15.024	31.186	21	0.637472	-1.18424	Am17052	ubiquinol-cytochrome c reductase subunit 7
30.6828	30.1962	3	2		46	46	63.2	73.376	323.31	187	0.0837916	-1.40117	Am17053	transketolase
25.0026	NaN	3	0		7	7	15.5	86.236	26.182	15	1	n/a	Am17054	glycoside hydrolase family 31
25.8895	26.3022	3	2		4	4	14	19.764	128.2	15	0.204521	1.33115	Am17060	predicted protein
25.236	26.3528	3	2	+	11	11	30.4	44.696	79.079	30	0.0352532	2.16865	Am17064	CMGC GSK kinase
23.6272	22.8323	2	2	+	5	5	18	30.562	11.893	8	0.010649	-1.73491	Am17066	transaldolase
25.4078	22.532	3	2	+	4	4	25	14.839	19.598	11	0.0330574	-7.34015	Am17068	autophagy 8 precursor
23.205	25.421	3	2	+	15	15	36.7	60.611	39.671	22	0.000283741	4.64578	Am17069	band 7 domain-containing
26.8872	25.706	3	2	+	21	21	34.8	90.119	105.36	47	0.00646712	-2.26775	Am17070	glycoside hydrolase family 63
29.7852	29.8985	3	2		18	18	18.1	121.21	323.31	89	0.643494	1.08172	Am17077	glutamate decarboxylase
23.1284	NaN	2	0		3	2	5.4	53.311	33.253	4	1	n/a	Am1708	extracellular triacylglycerol lipase precursor
NaN	21.7233	0	2		3	3	2.8	169.06	4.1433	4	1	n/a	Am17080	SWI SNF complex 60 kDa subunit
26.9077	25.8066	3	2	+	17	17	33.5	71.467	91.032	40	0.0245953	-2.14515	Am17081	Uncharacterized conserved UCP014753
22.4711	23.5835	1	2		3	3	4.9	76.929	6.4052	5	1	2.16192	Am17087	P-loop containing nucleoside triphosphate hydrolase
26.2306	27.4494	3	2	+	15	15	61.9	26.257	62.311	38	0.00947584	2.32766	Am17090	UMP-CMP kinase
NaN	23.1299	0	2		2	2	5.7	42.334	3.9178	3	1	n/a	Am17091	proteophosphoglycan ppg4
27.0816	27.9553	3	2	+	13	13	60.3	38.078	156.48	48	0.027183	1.83238	Am17092	multiubiquitin chain binding mbp1
23.3283	25.5189	3	2	+	10	10	23.3	60.733	20.017	22	0.0380895	4.56495	Am17094	E1 -activating
23.9477	23.4839	2	2		8	8	6.9	203.47	17.021	11	0.428574	-1.37917	Am17111	1,3-beta-glucan synthase
26.3263	27.6142	3	2	+	11	10	50.7	24.551	142.25	37	0.0210998	2.44184	Am17114	manganese superoxide dismutase
26.0607	24.8091	3	2		7	7	32.2	38.258	29.205	20	0.169915	-2.38099	Am17124	mitochondrial import receptor subunit tom40
24.1544	NaN	3	0		3	3	6.7	81.783	4.8744	5	1	n/a	Am17125	hypothetical protein CC1G_14099
23.2356	26.8368	1	2		28	28	38.6	109.36	222.18	41	1	12.1355	Am17128	kinesin heavy chain
NaN	22.9861	0	2		5	5	4.8	181.69	5.5717	6	1	n/a	Am17130	copii vesicle coat
23.9839	24.6338	2	2		4	4	16.2	28.648	26.342	11	0.405424	1.56896	Am17137	mitochondrial grpe
24.8273	24.7625	3	2		12	12	17.5	102.74	29.871	19	0.77797	-1.04594	Am17138	c-1-tetrahydrofolate synthase
24.7855	26.6044	3	2	+	12	12	33.1	54.752	72.657	26	0.0195048	3.52824	Am17140	inositol phosphatase
23.8016	22.9172	2	2		5	5	9.3	79.952	9.0427	11	0.315403	-1.84597	Am17145	ATP-dependent metallopeptidase Hfl
27.7563	26.3534	3	2		3	3	10.9	57.264	44.126	15	0.122666	-2.64431	Am17147	glycoside hydrolase family 5
24.9549	25.8867	1	2		10	10	46.9	32.451	43.341	15	1	1.9077	Am17158	short-chain dehydrogenase
NaN	23.9583	0	2		4	4	29.7	17.283	14.938	5	1	n/a	Am17163	RWD domain-containing
23.1099	25.9622	1	2		10	10	40.4	24.178	52.024	15	1	7.22166	Am17183	26s proteasome non-atpase regulatory subunit 10
NaN	24.2449	0	2		2	2	23.8	15.949	11.575	4	1	n/a	Am17191	predicted protein
28.4531	27.4091	3	2	+	13	13	56.5	16.353	33.882	45	0.0127137	-2.06197	Am17203	60S ribosomal L27a
22.0963	22.7419	1	2		3	3	7.9	62.068	8.287	8	1	1.56432	Am17204	hydroxyproline-rich glyco
23.1827	24.2952	3	2		7	7	10.8	95.308	19.752	15	0.150713	2.16219	Am17215	DUF221-domain-containing
NaN	23.7733	0	2		4	4	4.9	76.402	10.155	4	1	n/a	Am17235	ENTH-domain-containing
23.4325	24.9543	3	2		2	2	5.5	58.093	5.3005	12	0.0617489	2.87147	Am17252	glycoside hydrolase family 16
24.2414	23.3155	3	2		3	3	12.5	43.331	7.1237	5	0.057506	-1.89992	Am17254	Fibrillarin
NaN	22.1675	0	2		2	2	4	57.021	3.1734	3	1	n/a	Am17262	phospholipase B
26.931	27.6684	3	2		10	10	29.3	40.773	139.67	30	0.124658	1.6672	Am17269	Mov34-domain-containing
24.2279	23.0445	3	2		4	4	19.9	21.042	13.923	7	0.324288	-2.27113	Am17270	cytochrome c oxidase subunit IV
29.6669	31.3637	3	2	+	80	80	75	84.517	323.31	265	0.011256	3.24186	Am17277	cobalamin-independent methionine synthase
29.156	28.5039	3	2		24	24	61.1	40.931	216.07	80	0.0545901	-1.57145	Am17278	xylitol dehydrogenase
23.4397	NaN	3	0		5	5	26.4	29.603	11.172	11	1	n/a	Am17283	orotidine-5 -monophosphate decarboxylase
29.0306	28.8367	3	2		17	17	79.6	21.384	223.96	75	0.402478	-1.14382	Am17287	60s ribosomal l9
24.1488	24.3476	2	2		9	9	8.3	148.37	16.486	16	0.815256	1.14775	Am17290	carbohydrate esterase family 9
23.1889	23.9857	1	2		2	2	1.1	299.47	3.9568	3	1	1.73722	Am17298	RIM15 response regulator receiver
26.8705	26.8164	3	2		15	15	47.4	30.235	98.337	48	0.766377	-1.0382	Am17299	multidrug resistance
23.1721	25.163	1	2		10	10	24.9	61.481	31.106	12	1	3.97463	Am17303	pre-mRNA-splicing factor CEF1
NaN	24.6807	0	2		5	5	21.1	42.025	19.413	9	1	n/a	Am17304	pre-mRNA-splicing factor CEF1
25.8515	26.1389	3	2		14	14	38.6	56.37	81.592	33	0.389846	1.22043	Am17306	phenylalanine-trna ligase
NaN	25.1745	0	2		7	7	23.7	45.071	18.729	12	1	n/a	Am17322	translation initiation factor eIF4e
NaN	24.3211	0	2		4	4	36.4	20.438	10.357	6	1	n/a	Am17329	Prefoldin alpha subunit
NaN	23.5439	0	2		2	2	16.4	20.558	11.875	3	1	n/a	Am17336	inosine triphosphate pyrophosphatase
27.6116	28.0667	3	2		10	10	12.4	98.312	126.17	41	0.132015	1.3709	Am17356	WD40 repeat
NaN	21.7425	0	2		2	2	8.2	49.015	2.6555	4	1	n/a	Am1738	hypothetical protein SERLADRAFT_418104
24.186	24.2151	3	2		7	7	21.3	63.9	15.848	16	0.915154	1.02037	Am17380	alcohol dehydrogenase
NaN	22.9851	0	2		2	2	8.2	49.75	3.2638	2	1	n/a	Am17382	hypothetical protein AGABI2DRAFT_118651
23.5473	22.8288	2	1		4	4	9.1	53.027	7.561	6	1	-1.64545	Am17385	rna polymerase ii-associated
23.0688	25.2079	3	2		7	7	65.2	10.145	27.732	17	0.0808744	4.40478	Am17388	60S ribosomal L43
24.2617	NaN	3	0		3	3	27.4	19.628	33.699	8	1	n/a	Am17392	gamma-glutamyl phosphate reductase
24.1143	24.3545	3	2		7	7	9.8	133.25	25.451	10	0.181902	1.18109	Am17393	enth domain-containing
27.1086	25.9059	3	2	+	14	13	28.4	73.555	118.07	40	0.00871118	-2.30175	Am17399	WD40 repeat
27.3242	27.7872	3	2		30	30	30.9	111.23	249.76	79	0.370054	1.37845	Am17403	linoleate diol synthase
NaN	23.795	0	2		4	4	13.3	41.931	13.679	7	1	n/a	Am17417	wsc domain
28.3255	29.8296	3	2	+	18	18	56.7	18.963	188.24	55	0.00941354	2.8364	Am17432	60S ribosomal L31
28.4934	26.631	3	2	+	13	13	49	37.241	323.31	52	0.0215481	-3.63612	Am17436	isomerase
28.6905	28.3617	3	2		17	17	61.1	16.753	114	51	0.340741	-1.25591	Am17446	60S ribosomal L24
22.772	22.896	2	2		4	4	19.9	32.152	6.3665	6	0.561246	1.08974	Am17453	thymine dioxygenase
25.6293	NaN	2	0		4	4	16.9	39.512	64.548	7	1	n/a	Am17454	coproporphyrinogen III oxidase
26.2747	23.0656	3	2	+	11	11	18.9	76.697	39.005	25	0.00128528	-9.24799	Am17455	glycoside hydrolase family 13
22.6819	24.3702	1	2		3	3	8.2	34.913	11.969	6	1	3.22263	Am17461	Prefoldin beta
24.4856	NaN	3	0		3	3	21.9	30.938	9.2815	3	1	n/a	Am17462	NADH-quinone oxidoreductase
NaN	23.5946	0	2		4	4	12	32.524	6.4384	5	1	n/a	Am17466	ap-domain-containing
23.8698	NaN	2	0		5	5	15.8	70.457	12.899	6	1	n/a	Am17467	carboxyl transferase
25.888	23.7734	3	2	+	7	3	24.4	44.052	22.82	15	0.0157036	-4.33067	Am17470	glycoside hydrolase family 28
NaN	25.4227	0	2		8	8	17.2	59.549	49.779	14	1	n/a	Am17483	rrna primary transcript binding
NaN	23.4954	0	2		2	2	13.5	36.716	6.4645	3	1	n/a	Am17488	peroxin19 pex19p
NaN	24.8443	0	2		7	7	12.5	82.044	9.8533	12	1	n/a	Am17497	anthranilate synthase
27.9463	26.1955	3	2	+	17	17	56.7	43.605	69.383	43	0.000559598	-3.36557	Am17508	chorismate synthase
NaN	23.155	0	2		4	4	16.5	37.227	11.039	5	1	n/a	Am17512	P-loop containing nucleoside triphosphate hydrolase
22.4287	24.2552	2	2		3	3	30.7	20.239	5.6352	5	0.107402	3.54685	Am17515	alpha beta-hydrolase
24.8216	25.0154	3	2		7	7	21	48.87	21.685	12	0.595108	1.14374	Am17517	bar adaptor
NaN	23.3491	0	2		3	3	9.2	60.2	6.7224	4	1	n/a	Am17519	protein prenylyltransferase
23.276	25.3562	1	2		9	7	48.8	23.28	27.761	15	1	4.22886	Am17541	rab-type small GTP-binding
30.5559	30.1352	3	2		23	23	19	103.51	323.31	142	0.190674	-1.33858	Am17545	P-loop containing nucleoside triphosphate hydrolase
NaN	25.8846	0	2		9	9	30.9	22.572	26.457	15	1	n/a	Am17550	nuclear movement nudC
NaN	21.9404	0	2		3	3	33.8	15.213	10.329	6	1	n/a	Am17551	nadh-ubiquinone oxidoreductase 213 kda subunit
29.8124	29.3888	3	2		15	15	55.6	22.476	323.31	70	0.322484	-1.34127	Am17553	40S ribosomal S16
NaN	22.6311	0	2		7	3	24.4	42.436	14.653	6	1	n/a	Am17562	Aldo keto reductase
NaN	24.7341	0	2		6	6	20	44.801	18.719	9	1	n/a	Am17570	#NAME?
24.8729	27.4776	3	2	+	15	15	66.9	27.829	60.769	39	0.00852366	6.08265	Am17587	translation initiation factor eIF3 subunit
23.8227	25.3967	3	2	+	9	9	13.6	78.749	19.476	17	0.0154184	2.97719	Am17590	f-actin capping beta subunit
25.9461	26.8179	3	2	+	11	11	46.8	38.202	35.958	32	0.00806444	1.82992	Am17598	lipase esterase
33.5932	32.8554	3	2	+	54	49	84.4	58.498	323.31	306	0.00204774	-1.66755	Am17600	catalase
25.5845	NaN	3	0		5	5	9.4	92.596	5.6481	5	1	n/a	Am17602	cleavage and polyadenylation specific factor 5
26.6381	24.8031	3	2	+	7	7	26.3	33.492	84.98	17	0.00375009	-3.56776	Am17605	alpha beta-hydrolase
23.6443	NaN	3	0		3	3	6.6	70.15	6.8103	7	1	n/a	Am17607	aldo keto reductase
NaN	25.2605	0	2		17	4	60.8	25.669	11.737	7	1	n/a	Am17609	cysteine peroxiredoxin
NaN	24.4737	0	2		4	4	15.8	29.493	15.714	9	1	n/a	Am17613	hypothetical protein SERLADRAFT_416512
30.6124	29.1706	3	2	+	19	19	31.2	88.136	323.31	79	0.00574194	-2.71663	Am17617	extracellular elastinolytic metallo ase
28.5958	27.122	3	2	+	37	25	45.3	84.199	123.17	75	0.00114315	-2.77756	Am17619	aconitate hydratase
27.3798	24.5267	3	2	+	6	5	27.1	46.036	39.577	21	0.00704937	-7.22521	Am17624	O-acetylhomoserine ami
NaN	23.5205	0	2		3	3	5.4	113.19	4.093	5	1	n/a	Am17632	nuclear pore complex
NaN	23.2656	0	2		2	2	9.9	15.273	4.3424	3	1	n/a	Am17640	histone-specific chaperone chz1
24.8783	25.3133	3	2		5	5	41.1	18.458	16.031	17	0.130059	1.3519	Am17641	fk506 binding 2
24.5369	25.9919	3	2		8	8	28.6	39.526	71.138	24	0.079209	2.7417	Am17642	autophagy-related 3
NaN	23.2619	0	2		3	3	18.4	25.868	24.463	5	1	n/a	Am17647	vesicle transport v-snare vti1
23.5256	24.956	1	2		4	4	30	27.051	10.938	8	1	2.69516	Am17650	cyanide hydratase
29.2152	28.4415	3	2		19	19	39.4	54.097	125.26	57	0.0955116	-1.70966	Am17657	diphosphomevalonate decarboxylase
25.7097	25.1855	3	2	+	15	15	17.9	134.97	87.608	29	0.0175983	-1.43815	Am17670	pre-mrna-splicing factor rse1
25.3132	27.3929	3	2	+	18	17	58.2	41.985	118.96	41	0.000578217	4.22705	Am17675	GTP binding
25.7284	25.9335	3	2		11	11	19.9	79.989	41.114	23	0.604575	1.15279	Am17682	cysteinyl-trna synthetase
21.9151	27.2245	3	2	+	6	6	32.2	22.169	28.991	14	0.00024959	39.6536	Am17683	glycolipid transfer
25.1218	26.0749	3	2	+	10	10	24.2	63.666	62.919	25	0.0207806	1.93614	Am17697	BAR-domain-containing
27.6317	26.1699	3	2		3	3	10.5	53.732	146.42	15	0.330354	-2.7544	Am17701	exosome component 5
29.6103	28.0303	3	2	+	20	20	44	86.632	287.48	77	0.0450094	-2.98976	Am17712	glycoside hydrolase family 92
23.42	NaN	3	0		3	3	12.7	38.235	11.537	3	1	n/a	Am17721	arginine N-methyltransferase
25.7508	26.8296	3	2	+	11	11	22.7	52.175	92.146	37	0.0176625	2.11231	Am17726	conserved fungal
25.0936	26.4992	3	2	+	12	12	56.7	28.884	39.357	30	0.00567171	2.64921	Am17729	electron transfer flavo beta subunit
NaN	23.0443	0	2		7	7	7.2	137.19	9.5936	9	1	n/a	Am17730	structural maintenance of chromosome 3
NaN	22.8274	0	2		7	7	9.4	125.23	29.829	7	1	n/a	Am17735	glycoside hydrolase family 63
23.8641	25.2653	3	2	+	8	8	25.2	34.915	34.423	16	0.0340446	2.64108	Am17739	hypothetical protein AURDEDRAFT_114090, partial
NaN	24.4947	0	2		3	3	10.9	37.291	6.9741	7	1	n/a	Am17740	short chain dehydrogenase reductase
NaN	22.6841	0	2		6	6	5.5	130.83	12.871	10	1	n/a	Am17744	proteophosphoglycan ppg4
24.3651	25.2514	3	2	+	6	6	25.5	35.655	26.001	15	0.016097	1.84839	Am17751	actin depolymerizing
23.6417	22.8549	3	1		2	2	8.8	18.333	9.221	7	1	-1.72521	Am17753	imidazoleglycerol-phosphate dehydratase
25.5701	25.1119	2	2		7	7	24.3	34.654	17.894	14	0.169769	-1.37381	Am17763	adhesion regulating molecule
22.729	22.2679	1	2		4	4	14.6	46.113	21.109	8	1	-1.37652	Am17766	alpha beta-hydrolase
25.1189	25.1389	3	2		6	6	10.3	84.749	30.025	19	0.96822	1.01394	Am17776	oligosaccharyl transferase delta subunit
23.2969	NaN	3	0		2	2	7	57.908	2.4367	4	1	n/a	Am17778	hypothetical protein AGABI1DRAFT_122087
25.255	25.7086	3	2		11	11	11	124.46	31.478	22	0.145136	1.36945	Am17780	CPII coat sec24
22.9148	NaN	3	0		2	2	7.2	66.131	12.492	4	1	n/a	Am17781	CMGC SRPK kinase
NaN	23.7028	0	2		6	6	6.5	176.81	6.8734	8	1	n/a	Am17785	myosin 5
30.509	29.8694	3	2	+	31	31	68.7	51.2	323.31	134	0.0170186	-1.55786	Am1779	leucine aminopeptidase
28.5411	28.7111	3	2		28	28	25.6	154.49	238.51	91	0.155925	1.12509	Am17793	HCP
30.6693	31.4265	3	2	+	41	41	70	45.928	323.31	173	0.00213484	1.6902	Am17796	phosphoglycerate kinase
NaN	22.564	0	2		2	2	8	30.094	4.1666	3	1	n/a	Am17797	hypothetical protein CONPUDRAFT_162540
24.5631	24.6499	3	1		2	2	10.2	19.878	9.3728	7	1	1.06196	Am17799	adp-ribose pyrophosphatase
26.5854	26.9791	3	2		12	12	28.6	46.294	52.014	36	0.520481	1.31368	Am1780	hypothetical protein SCHCODRAFT_71214
29.7002	29.5334	3	2		9	9	46.8	33.782	261.39	46	0.673246	-1.12261	Am17808	5 3 -nucleotidase
26.3545	27.2373	3	2	+	12	12	37	48.629	53.922	33	0.0456691	1.84392	Am17809	translation initiation factor eif2 gamma subunit
28.3738	29.5141	3	2	+	20	20	79.2	15.6	196.49	79	0.00871929	2.2043	Am1781	ribosomal L28e
28.2864	28.528	3	2		23	23	63.1	57.269	235.52	80	0.205918	1.18225	Am17840	V-type ATPase
25.9769	26.8463	3	2		16	16	18	57.564	136.55	51	0.128276	1.82683	Am17842	RNA-binding domain-containing
24.3514	23.0213	3	2	+	5	5	6.5	117.52	26.234	12	0.0190156	-2.51425	Am17845	general substrate transporter
NaN	24.6186	0	2		5	5	15	68.096	12.287	7	1	n/a	Am17846	tumor antigen cml66-l
23.6741	24.7903	3	2	+	4	4	10.2	56.284	11.991	13	0.0271749	2.16771	Am17847	glycoside hydrolase family 13
22.2164	NaN	3	0		2	2	2.2	161.96	4.2521	3	1	n/a	Am17848	phospholipase D
21.496	22.5064	3	2	+	2	2	7.3	31.991	4.2242	4	0.0191548	2.0145	Am17849	sumo-activating enzyme subunit 1
24.8247	NaN	3	0		4	4	16.2	55.771	25.371	6	1	n/a	Am17853	polysaccharide lyase family 4
23.6019	24.8325	3	2	+	13	13	16.8	116.94	30.951	17	0.000154582	2.3465	Am17873	hydantoinase oxoprolinase
25.996	27.9143	3	2	+	20	20	67.6	28.649	109.73	53	0.00112472	3.77972	Am17876	ATPase V1 A1 complex subunit E
29.6821	28.791	3	2	+	19	19	65.6	32.183	323.31	62	0.0184966	-1.85449	Am17877	40S ribosomal S2
NaN	23.4245	0	2		3	3	8.1	71.387	10.056	6	1	n/a	Am17879	CAMK RAD53 kinase
24.5896	21.9158	2	2		3	3	2.7	147.84	2.9199	5	0.0922351	-6.38072	Am17919	P-loop containing nucleoside triphosphate hydrolase
27.8173	28.0912	3	2		14	14	69.9	15.73	48.481	58	0.343696	1.20909	Am17924	60S ribosomal L27
25.7861	26.6683	3	2	+	4	4	6.3	92.141	10.823	18	0.0317682	1.84316	Am17925	WD40 repeat
NaN	23.157	0	2		3	3	7.1	65.257	10.597	5	1	n/a	Am17926	nucleoporin nup44
27.7644	27.2349	3	2		12	12	34.6	38.555	204.06	45	0.197799	-1.44341	Am17931	peptidyl-prolyl cis-trans isomerase D
24.777	24.7044	2	2		6	6	18.9	47.957	26.443	14	0.851415	-1.05159	Am17932	glycoside hydrolase family 16
25.527	NaN	3	0		5	5	18.8	41.876	25.959	7	1	n/a	Am17933	duf907 domain
NaN	23.8702	0	2		3	3	25.5	17.195	10.399	6	1	n/a	Am17938	mitochondrial import inner membrane translocase subunit tim16
27.1126	26.0821	3	2	+	11	11	36.2	37.908	174.64	38	0.00335903	-2.04282	Am17944	cysteine synthase
25.5156	27.1477	3	2	+	9	9	46.4	15.434	82.539	25	0.00573336	3.0996	Am17950	UBC
NaN	27.0863	0	2		13	13	17	130.99	72.173	22	1	n/a	Am17951	cytochrome p450
30.0066	29.67	3	2		30	30	78.5	27.937	323.31	107	0.15331	-1.26272	Am17952	40s ribosomal s2
24.3764	26.9161	3	2	+	9	9	11.6	102.2	58.646	15	0.000188016	5.81456	Am17955	peptidase C1B bleomycin hydrolase
26.6355	28.8772	3	2	+	16	16	60.8	22.291	102.87	40	0.00184921	4.72938	Am17958	atp synthase subunit 5
25.5798	25.6629	3	2		18	18	22.2	96.641	56.446	39	0.842852	1.05924	Am17962	eukaryotic translation initiation factor 3 subunit 8
25.1635	25.4026	3	2		7	2	26.3	38.601	26.703	19	0.192129	1.18024	Am17972	glutathione transferase fungal specific class A
25.9642	26.2741	3	2		9	9	30.7	55.133	68.881	33	0.221808	1.23966	Am17973	disulfide isomerase
24.2652	23.6815	3	2		2	2	14.9	30.537	28.119	10	0.0789777	-1.49864	Am17996	secreted protein
25.702	25.5587	3	2		7	7	42.2	29.895	44.914	18	0.818579	-1.10443	Am17997	WD40 repeat
25.8252	26.3474	3	2	+	12	9	19.4	89.038	41.468	32	0.049607	1.43618	Am18005	heme peroxidase
31.6202	31.2896	3	2		82	80	66.2	148.26	323.31	297	0.0951641	-1.25755	Am18006	heme peroxidase
NaN	22.6987	0	2		4	4	6.2	92.179	3.7151	5	1	n/a	Am18018	ATP dependent DNA helicase
23.098	23.5648	1	2		5	5	28.5	34.09	35.299	8	1	1.38211	Am18020	had-superfamily hydrolase
23.1933	24.6165	1	2		4	4	18.7	29.775	10.578	10	1	2.68191	Am18027	developmentally regulated GTP-binding
26.2309	27.7753	3	2		8	8	22.4	38.875	86.907	25	0.330443	2.91683	Am18038	glycoside hydrolase family 16
22.9386	NaN	3	0		3	3	4.7	93.184	8.5247	9	1	n/a	Am18065	dehydrogenase E1 and transketolase domain-containing 1
25.068	NaN	3	0		6	6	20	57.95	26.682	10	1	n/a	Am18072	hypothetical protein SPPG_00278
25.1987	25.6665	3	2		7	7	29.6	41.053	51.025	19	0.392114	1.38295	Am18083	stomatin family
28.4211	28.1608	3	2		26	26	38.3	106.91	218.74	80	0.530994	-1.19773	Am18130	glycosyltransferase family 35
25.2642	25.3495	3	2		8	8	26.4	44.532	19.05	14	0.868595	1.06085	Am18138	proteasome regulatory particle subunit
24.1933	24.5494	3	2	+	10	10	15.1	96.816	25.406	18	0.0219608	1.27997	Am18140	nucleoporin-interacting NIC96
23.2844	25.1018	3	2	+	11	11	11.3	148.27	20.382	18	0.0193103	3.5245	Am18141	hypothetical protein TRAVEDRAFT_30186
25.7577	26.927	3	2	+	9	9	55.9	27.853	96.896	27	0.0191192	2.24904	Am18145	peroxisomal dehydratase
27.2342	26.6686	3	2	+	10	9	22.6	54.79	65.221	29	0.0496996	-1.48001	Am18153	extracellular triacylglycerol lipase precursor
25.521	26.349	3	2	+	9	9	48.6	12.498	39.137	24	0.0358832	1.77526	Am18157	60s ribosomal l34-b
24.1722	24.333	3	2		10	10	20.2	58.933	20.347	19	0.629466	1.11791	Am18158	DUF757-domain-containing
25.0001	22.3514	1	2		2	2	8.3	35.208	6.0179	6	1	-6.27106	Am18164	2-phosphoglycolate phosphatase
26.7522	NaN	3	0		2	2	20.2	28.184	81.87	9	1	n/a	Am18174	glycoside hydrolase family 18
25.3552	23.7136	3	1		7	7	36	41.492	42.4	10	1	-3.12016	Am18176	amidohydrolase 2
23.071	23.6171	1	2		5	5	3.7	176.82	9.8166	9	1	1.4602	Am18179	copper p-type atpase
26.5744	27.4613	3	2		14	14	54.2	32.292	134.11	40	0.0641293	1.8492	Am18190	endo- -beta-xylanase precursor
23.5639	23.4803	3	2		2	2	2.6	152.52	5.9531	5	0.60589	-1.05969	Am18196	other IRE kinase
24.4143	24.356	3	2		5	5	18.3	33.757	52.447	12	0.732736	-1.04123	Am18197	3(2),5-bisphosphate nucleotidase HAL2
23.2252	NaN	3	0		2	2	15.9	42.347	2.5247	3	1	n/a	Am18201	bnr asp-box repeat domain
NaN	22.3335	0	2		2	2	16.8	21.158	5.4674	3	1	n/a	Am18203	acid protease
23.9624	26.2532	1	2		13	13	13.3	118.85	57.973	18	1	4.893	Am18204	glycosyltransferase family 32
NaN	23.9875	0	2		2	2	10.1	28.297	3.6027	3	1	n/a	Am18219	Phospholipase carboxylesterase
24.0723	23.5333	3	1		5	5	23.5	52.2	14.29	10	1	-1.453	Am18223	MAS20-domain-containing
29.1858	31.4328	3	2	+	27	27	66.2	34.135	323.31	112	0.0132296	4.74701	Am18230	2003-03-14
26.9853	27.1647	3	2		22	22	33.8	113.93	197.06	47	0.639979	1.1324	Am18235	valine-trna ligase
29.4231	27.6609	3	2	+	13	13	19.3	64.909	241.56	63	0.00242603	-3.39213	Am18243	tripeptidyl peptidase A
NaN	26.528	0	2		10	10	27.5	50.478	64.68	20	1	n/a	Am18260	beta-tubulin 2
26.6304	24.994	3	1		10	10	13.2	110.12	52.268	26	1	-3.10891	Am18271	glycoside hydrolase family 1
25.4341	27.6425	3	2	+	7	7	31	38.688	66.968	34	0.00470417	4.62166	Am18272	oxidoreductase family
24.0568	NaN	3	0		3	3	11.4	42.087	7.2219	6	1	n/a	Am18335	pepsinogen c
24.2736	22.9897	3	2	+	4	4	26.7	29.058	10.72	12	0.0232695	-2.4349	Am18337	d-amino-acid oxidase
29.4138	28.8637	3	2	+	18	18	75.3	20.098	83.936	79	0.00706463	-1.46416	Am18343	60s ribosomal l20
22.819	24.1309	2	2	+	7	7	20.6	50.004	20.264	10	0.00235479	2.48261	Am18359	clathrin adaptor mu subunit
NaN	21.3635	0	2		3	3	6.5	67.785	7.0303	6	1	n/a	Am18361	predicted protein
29.6711	25.6265	3	1		5	5	50.8	13.69	21.954	19	1	-16.5026	Am18369	hypothetical protein TRAVEDRAFT_52018
25.6347	25.7675	3	2		9	9	29	51.203	32.216	24	0.427705	1.09643	Am18378	phosphatase 2A regulatory subunit PR55
28.7246	29.3543	3	2		19	6	78	18.175	234.47	83	0.330772	1.54729	Am18379	ubiquitin 40s ribosomal S27a fusion
24.9819	26.8441	3	2	+	7	7	14.2	48.535	34.906	16	0.00289597	3.63559	Am18389	Ran GTPase activator
23.1439	26.3943	3	2	+	11	11	12.4	95.585	44.515	13	0.004413	9.5159	Am18391	carbohydrate esterase family 9
24.508	22.9192	3	2	+	3	3	14.8	38.866	14.505	10	0.017445	-3.00799	Am18394	delta-sterol C-methyltransferase
28.5082	29.6859	3	2	+	22	22	9.2	166.77	305.42	79	0.0107692	2.26213	Am18403	cytosolic regulator pianissimo
25.1023	25.2961	1	2		7	7	45.2	19.03	30.269	17	1	1.14372	Am18406	NADH-ubiquinone oxidoreductase 21kDa subunit
25.3334	NaN	2	0		2	2	14.4	35.316	41.033	4	1	n/a	Am18408	carbohydrate-binding module family 1
27.1571	26.669	3	2		8	8	45.2	27.286	80.867	41	0.201776	-1.40261	Am18409	superoxide dismutase [Cu-Zn]
NaN	22.6733	0	2		3	3	5.9	89.554	5.5192	7	1	n/a	Am18425	P-loop containing nucleoside triphosphate hydrolase
28.7719	29.6857	3	2	+	45	44	66.1	83.047	323.31	137	0.000911406	1.88397	Am18426	fumarate reductase
24.6374	NaN	2	0		4	4	18.6	43.53	40.906	6	1	n/a	Am18428	microsomal dipeptidase
23.5846	24.2493	2	2		3	3	12.4	35.539	5.3356	3	0.232409	1.58524	Am18429	cysteine ase
24.7881	25.6723	3	2	+	7	7	6.5	152.89	39.154	17	0.00705329	1.84567	Am18435	rho gtpase-activating 39 isoform 2
26.931	27.5295	3	2		11	11	46.9	38.222	168.65	29	0.136489	1.51413	Am18440	eukaryotic translation initiation factor 2 subunit alpha
NaN	22.7195	0	2		3	3	10.4	50.456	7.2123	3	1	n/a	Am18442	DHH phosphoesterase
27.3573	28.1878	3	2	+	12	12	65.8	28.429	150.22	45	0.0341834	1.77838	Am18443	enoyl- hydratase
NaN	24.7951	0	2		4	3	41.7	11.967	44.734	7	1	n/a	Am18450	predicted protein
26.6449	26.5765	3	2		12	12	28.4	62.933	54.518	39	0.62641	-1.04853	Am18451	ATP-utilizing phosphoenolpyruvate carboxykinase
29.6135	30.7969	3	2	+	57	57	63.6	92.704	323.31	233	0.0189482	2.27116	Am18454	heat shock 70
26.5472	26.641	3	2		13	13	26.8	69.323	56.763	28	0.437699	1.06712	Am18462	delta-1-pyrroline-5-carboxylate dehydrogenase
30.6897	26.3931	3	2	+	17	17	49.4	52.294	323.31	71	0.000258456	-19.6518	Am18468	membrane autotransporter barrel domain
23.5202	22.7222	3	2		3	3	11.3	35.231	6.7147	7	0.0880596	-1.73863	Am1848	ubiquitin family
25.2637	24.0524	3	2		4	4	34.9	18.386	12.173	11	0.193967	-2.31546	Am18480	thioredoxin-dependent peroxidase
27.4309	26.8274	3	2		13	13	41.1	29.717	138.45	45	0.213152	-1.51936	Am18487	20S proteasome subunit
24.1954	25.0249	3	2	+	7	7	33.7	30.011	41.92	19	0.0124976	1.7771	Am18488	proteasome 26S subunit
25.0772	25.4247	3	2		7	7	24.2	25.721	21.749	22	0.421433	1.27235	Am18489	20S proteasome subunit
27.2963	29.0425	3	2	+	10	10	71.1	22.079	148.04	27	0.00582627	3.35481	Am18495	E set domain-containing
NaN	24.187	0	2		7	7	21.2	53.151	10.252	11	1	n/a	Am18499	camp-dependent kinase regulatory subunit
26.7219	26.5083	3	2		7	7	28.3	19.53	176.82	22	0.680706	-1.15954	Am18503	armadillo beta-catenin plakoglobin
24.3918	23.2683	3	1		3	3	11.8	60.398	10.467	7	1	-2.17878	Am18505	general substrate transporter
25.0682	24.3516	3	2	+	8	8	22.8	47.649	53.721	20	0.0322134	-1.64325	Am18507	PLP-dependent transferase
26.8058	NaN	3	0		5	5	30.8	40.907	70.906	9	1	n/a	Am18523	vacuolar sorting-associated 62
24.4548	23.7987	3	2	+	5	5	17.1	66.906	17.443	11	0.0096957	-1.57579	Am18525	alcohol oxidase
NaN	23.6109	0	2		4	4	15.5	22.539	6.6673	6	1	n/a	Am1853	vhs domain
NaN	22.2348	0	2		2	2	4.3	51.466	2.6445	3	1	n/a	Am18534	cytochrome P450
28.465	29.0708	3	2		9	7	42	18.177	36.724	36	0.0694086	1.52182	Am18538	histone H2A
23.933	24.7573	2	2		7	7	45.6	25.496	36.089	17	0.270043	1.77071	Am18546	RNA-binding domain-containing
23.6729	25.5094	3	2	+	8	8	15.6	78.602	26.331	14	0.013655	3.5713	Am18576	cation efflux
NaN	23.3603	0	2		6	6	5.7	126.58	16.971	7	1	n/a	Am18578	zinc finger ccch type domain containing
27.6318	26.2647	3	2	+	22	22	37	105.05	148.53	67	0.0299631	-2.57953	Am1858	glycoside hydrolase family 31
27.5375	26.5994	3	2		26	26	25.7	188.4	300.07	66	0.0854677	-1.91601	Am18586	clathrin heavy chain 1
24.9586	NaN	3	0		3	3	16	57.586	14.23	5	1	n/a	Am18588	dynein intermediate chain
24.9147	23.6193	3	2	+	4	4	15.4	55.36	7.0378	11	0.0131855	-2.45443	Am18591	terpenoid cyclases prenyltransferase
23.215	NaN	2	0		3	2	7.5	43.364	15.585	4	1	n/a	Am18600	Aldo keto reductase	1.11
25.8794	24.1285	3	2		5	5	14.5	48.561	61.573	17	0.090563	-3.36582	Am18601	glycoside hydrolase family 7	1.11
25.171	25.8954	3	2	+	11	11	28	41.445	57.244	21	0.0283224	1.65229	Am18603	predicted protein
NaN	25.0329	0	2		5	5	26.1	25.562	23.363	7	1	n/a	Am18611	SH3-domain-containing
26.7682	25.5465	3	2	+	11	11	34.7	40.609	61.631	20	0.0177156	-2.33217	Am18615	citrate synthase
24.929	26.1541	3	2		15	15	40.9	50.676	61.686	31	0.0988882	2.33768	Am18616	translation initiation factor 4b
27.0567	25.0216	3	2	+	14	13	29.8	56.988	56.576	30	0.0251919	-4.09865	Am18618	DEAD-domain-containing
29.0762	26.7608	3	1		2	2	11.6	51.877	206.34	11	1	-4.9775	Am18619	glycoside hydrolase
24.5539	26.1974	3	2	+	11	11	12.2	144.83	63.37	26	0.0141858	3.12408	Am1862	26s proteasome non-atpase regulatory subunit 12
NaN	22.9011	0	2		2	2	8.6	35.937	4.3523	7	1	n/a	Am18627	molybdopterin binding oxidoreductase
25.7872	26.8664	3	2		8	8	76.7	10.044	190.8	24	0.252574	2.11289	Am18628	cytochrome c oxidase subunit VIb
NaN	22.8844	0	2		3	3	10.9	39.963	7.2513	3	1	n/a	Am18629	pre-mrna-splicing factor 18
NaN	24.1476	0	2		6	6	14	40.965	13.131	7	1	n/a	Am18632	RNA-binding domain-containing
27.4088	26.4515	3	2		8	8	28	38.585	160.31	29	0.116937	-1.9416	Am18634	glycoside hydrolase family 79
25.7761	27.0658	3	2	+	21	21	32.7	96.029	88.587	39	0.0264022	2.44479	Am18635	acetylglutamate kinase ARG6
24.5524	24.3717	3	1		4	4	28.9	25.884	13.911	8	1	-1.13348	Am18650	thioredoxin trp26 family
NaN	23.5805	0	2		5	5	27	32.791	7.9644	7	1	n/a	Am18654	3-oxoacyl-(acyl-carrier- ) reductase
26.7404	28.8554	3	2	+	20	20	20.6	90.573	253.88	58	0.011283	4.33217	Am18655	ketol-acid reductoisomerase
23.2182	24.0186	3	2		5	2	22.9	31.167	13.764	12	0.0609579	1.74162	Am18656	cbf1-centromere binding factor 1
23.1433	21.8501	3	2		3	3	4	122.36	19.855	6	0.109738	-2.4508	Am18658	homoaconitate hydratase
NaN	21.0156	0	2		2	2	3	96.386	3.7781	2	1	n/a	Am18660	dynamin GTPase
NaN	24.9034	0	2		3	3	27	12.876	12.397	4	1	n/a	Am18661	sterol-binding
27.1541	27.1005	3	2		13	13	46.5	33.189	144.39	37	0.865007	-1.03787	Am18662	dihydrodipicolinate synthetase
27.3553	28.821	3	2	+	11	11	13.9	46.129	194.46	41	0.000430759	2.76197	Am18664	c4-dicarboxylate transporter malic acid transport
23.2536	NaN	2	0		4	4	17	35.356	13.366	7	1	n/a	Am18667	FAD NAD P-binding domain-containing
24.6587	23.4107	3	2	+	6	6	23.4	34.607	29.598	11	0.00235085	-2.37509	Am18669	3-hydroxybutyryl- dehydrogenase
25.8073	25.6009	3	2		8	7	39.8	35.728	23.085	25	0.588658	-1.15382	Am18682	NAD P-binding
25.4849	24.9299	2	2		9	9	19.9	83.24	27.493	18	0.0789188	-1.46914	Am1869	aminoimidazole ribonucleotide synthetase
NaN	24.3006	0	2		3	3	10.2	50.71	23.343	5	1	n/a	Am18694	eukaryotic translation initiation factor 4A
27.5077	31.1536	3	2	+	29	26	55.1	44.836	200.72	95	0.0391309	12.5181	Am18706	actin 1
24.1393	NaN	2	0		4	4	16.5	65.937	9.7165	8	1	n/a	Am18716	monooxygenase
NaN	23.94	0	2		9	9	12.4	96.37	30.543	12	1	n/a	Am18720	myosin heavy chain
NaN	21.9552	0	2		2	2	6.6	38.298	3.8347	3	1	n/a	Am18721	guanine nucleotide binding beta subunit 2
22.6723	24.214	1	2		4	4	20.8	22.04	7.5787	6	1	2.91123	Am18724	GTP-binding RAB5
NaN	24.5975	0	2		3	3	48.9	10.573	4.3764	4	1	n/a	Am18727	hypothetical protein Moror_7258
25.3316	25.0763	3	2		5	5	18.7	52.731	20.319	13	0.339222	-1.19359	Am18728	histone acetyltransferase type B subunit 2
24.5069	NaN	3	0		4	4	14.3	59.619	6.4565	8	1	n/a	Am18729	glycoside hydrolase family 27
26.8666	26.8232	3	2		15	15	57.1	41.329	207.41	35	0.887927	-1.0305	Am18739	actin ARPC3
NaN	23.5269	0	2		6	6	11	115.32	11.575	10	1	n/a	Am18741	kinesin domain-containing
26.3287	24.3641	3	2		8	8	29.7	32.316	67.947	19	0.0630962	-3.90307	Am18743	d-arabinitol dehydrogenase
25.5295	25.4341	3	2		10	10	24.3	42.978	83.897	25	0.240663	-1.06835	Am18747	acyl- dehydrogenase NM domain
27.9471	28.1049	3	2		17	11	47.9	36.012	217.35	66	0.278899	1.11556	Am18750	GTP binding
25.8181	NaN	3	0		3	3	7.8	45.505	47.725	10	1	n/a	Am18761	glycoside hydrolase family 17
27.0616	26.4402	3	2		13	13	26.1	85.957	99.144	39	0.0655139	-1.53834	Am18764	Zn-dependent exopeptidase
27.398	28.8412	3	2	+	5	5	21.5	19.909	24.832	28	0.00853707	2.71916	Am18767	translationally controlled tumor-associated
30.649	30.522	3	2		29	29	36.1	96.396	323.31	130	0.218813	-1.092	Am18769	disulfide isomerase
24.4907	24.4434	3	2		5	5	16.8	52.128	51.717	10	0.690709	-1.03334	Am1877	general amidase
30.387	29.6686	3	2	+	18	18	43.2	44.135	251.95	93	0.000963349	-1.64543	Am18773	aspartic peptidase A1
23.042	25.9535	3	2	+	11	11	31.8	49.351	33.331	21	8.53836e-05	7.52384	Am18775	cop9 signalosome complex subunit 4
29.1844	32.537	3	2	+	15	15	99.1	11.671	311.73	84	2.09794e-06	10.215	Am18778	1 concanamycin induced c
23.7102	24.0395	1	2		4	4	7.1	36.075	11.839	9	1	1.25641	Am18783	L30e
25.8265	27.4006	3	2	+	28	28	60.3	57.601	103.38	62	0.00602034	2.97758	Am18784	nuclear segregation bfr1
22.4097	23.4815	2	1		3	3	20.6	24.43	5.6883	3	1	2.10207	Am18790	ubiquitin-conjugating enzyme
28.7536	27.933	3	2	+	32	32	61.2	58.415	233.32	101	0.00466406	-1.76612	Am18792	glucose-6-P dehydrogenase
23.4798	23.2329	3	2		5	5	18.8	40.758	11.935	9	0.412083	-1.18664	Am18796	DUF1682-domain-containing
24.2051	NaN	3	0		7	2	18.2	52.826	41.405	5	1	n/a	Am18799	glutamyl-tRNA(Gln) amidotransferase subunit A
26.9864	27.2351	3	2		8	8	44.4	14.516	25.032	20	0.482393	1.18811	Am18806	60S ribosomal L35
23.5052	NaN	2	0		2	2	5.6	78.589	3.9891	3	1	n/a	Am18807	acid protease
25.5883	25.9274	3	2		12	12	17.1	82.421	31.909	33	0.324949	1.26502	Am18809	oligosaccharyl transferase alpha subunit
25.7776	27.6566	3	2	+	20	20	33.7	90.504	103.54	44	0.00644167	3.6782	Am18817	heat shock Hsp90
24.8462	22.602	2	2	+	5	5	11.6	87.389	28.426	12	0.00798949	-4.73787	Am18826	actin-like ATPase domain-containing
23.3614	25.7763	3	2	+	15	15	15	155.7	46.792	30	0.00711535	5.33268	Am1884	cell polarity
24.5254	NaN	3	0		3	3	15.6	47.229	7.3056	6	1	n/a	Am18842	alpha beta hydrolase fold family
23.1508	23.333	3	2		4	4	12.5	30.149	12.214	9	0.699321	1.13464	Am18856	hypothetical protein Moror_6715
22.963	NaN	2	0		3	3	6.2	102.76	8.0738	5	1	n/a	Am18863	P-loop containing nucleoside triphosphate hydrolase
NaN	22.3459	0	2		3	3	1.5	390.14	2.631	3	1	n/a	Am1887	dynein heavy chain 1
24.1055	NaN	3	0		3	3	11	49.745	24.859	8	1	n/a	Am18884	hypothetical protein CC1G_05389
NaN	23.0047	0	2		4	4	15.3	38.4	6.2773	6	1	n/a	Am18893	Clavaminate synthase
23.5632	23.0258	3	2	+	3	3	8.4	50.425	8.2537	8	0.0309093	-1.45135	Am18895	DAHP synthetase
25.4542	27.0202	3	2		16	16	27.6	54.881	61.527	34	0.0543477	2.96081	Am18896	Tudor PWWP MBT
22.4638	22.0721	2	1		3	3	8.5	52.228	3.4087	5	1	-1.31194	Am18906	negative regulator of dna transposition
30.2428	30.4033	3	2		44	44	71	61.249	323.31	148	0.220891	1.11769	Am18910	glucose-6-phosphate isomerase
24.7641	27.1417	3	2	+	12	12	23.8	80.091	133.03	27	0.00869253	5.19682	Am18918	2-nitropropane dioxygenase
25.6552	27.0678	3	2	+	19	19	51	32.821	100.32	50	0.00052421	2.66215	Am18920	vitamin B6 biosynthesis
27.4817	27.1241	3	2		11	11	51.3	29.504	113.99	40	0.26181	-1.28128	Am18923	hydroxyacylglutathione hydrolase
23.8084	27.5948	1	2		27	27	21.2	227.53	97.735	48	1	13.7975	Am18924	P-loop containing nucleoside triphosphate hydrolase
30.8499	31.4619	3	2		80	80	39.4	211.57	323.31	283	0.0731271	1.52838	Am18930	eukaryotic translation elongation factor 2
23.1939	24.5183	3	2	+	6	6	12	80.611	16.976	13	0.00253549	2.50425	Am18935	camp-dependent kinase regulatory subunit
NaN	22.1179	0	2		2	2	3	127.67	5.2504	3	1	n/a	Am18936	ubiquitin conjugating
NaN	22.9649	0	2		6	6	13.2	82.563	12.968	9	1	n/a	Am18937	Sec1-like SNARE
24.642	NaN	3	0		3	3	11.6	50.385	8.9175	7	1	n/a	Am18938	carbohydrate esterase family 4
23.8816	24.3269	3	2	+	5	5	18.6	51.218	17.944	9	0.0353815	1.3616	Am18950	WD40 repeat
23.5192	NaN	3	0		3	3	2.2	172.23	3.8871	4	1	n/a	Am18957	Oligoxyloglucan reducing end-specific cellobiohydrolase
25.471	25.3144	3	2		5	5	30	22.972	27.107	15	0.538716	-1.11463	Am18958	2-cysteine peroxiredoxin
26.3847	25.1496	3	2	+	12	12	37.3	42.592	58.384	26	0.00988787	-2.35388	Am18960	glycine cleavage system T
27.9214	28.13	3	2	+	33	20	63.5	66.119	302.94	102	0.0147276	1.15557	Am18961	microtubule binding
24.063	22.4569	3	2	+	4	4	8.4	108.23	17.242	7	0.0409578	-3.04415	Am18966	DUF1620-domain-containing
24.3577	27.2069	3	2	+	8	8	50.6	17.648	100.29	23	0.0124082	7.20591	Am18969	eukaryotic translation initiation factor 5a
26.464	26.8041	3	2		10	10	32.9	79.69	100.41	19	0.58719	1.26584	Am18971	imp dehydrogenase
22.8578	NaN	2	0		2	2	15.2	22.93	7.4774	6	1	n/a	Am18974	Phosphoenolpyruvate pyruvate domain-containing
22.9562	23.3012	3	2		3	3	52.3	9.9403	7.7604	10	0.533774	1.27016	Am18976	U6 snRNA-associated Sm LSm7
24.5641	24.4796	3	2		7	7	8.8	90.735	24.318	18	0.539733	-1.06032	Am18977	ARM repeat-containing
24.9165	24.6771	3	2		5	5	11.2	54.831	14.682	9	0.659607	-1.18045	Am18992	glycoside hydrolase family 18
23.2649	23.3205	3	2		6	6	5.7	193.08	11.851	12	0.872242	1.0393	Am18997	nuclear pore complex subunit
26.4064	26.6456	3	2		13	13	27.9	60.13	104.22	34	0.505549	1.18035	Am19001	rhodocoxin reductase
28.0039	27.9159	3	2		17	13	93.9	24.976	144.25	70	0.895778	-1.06291	Am19009	O-methyltransferase family 3
27.2509	NaN	3	0		2	2	20.6	27.152	22.596	9	1	n/a	Am19012	glycoside hydrolase family 61
28.4767	27.9058	3	2		16	16	36.4	61.458	218.53	54	0.176201	-1.48545	Am19014	proteasome subunit alpha type 4
24.4917	25.209	3	2		14	14	37.7	56.124	46.905	28	0.311375	1.64418	Am19015	malate synthase
26.4393	25.7009	3	2		9	9	18.9	61.131	88.59	36	0.2639	-1.6683	Am19019	alpha beta-hydrolase
26.641	NaN	2	0		9	3	24	47.527	10.769	9	1	n/a	Am19027	oxalate decarboxylase
25.3175	24.7273	3	2		13	13	23.9	100.02	47.395	19	0.14261	-1.50542	Am19045	glycosyltransferase family 20	1.3
24.6133	26.0515	3	2	+	11	11	11.5	154.54	54.078	26	0.0164132	2.70969	Am19046	RNA-binding domain-containing	1.3
22.6119	22.8402	2	1		4	4	9.4	55.827	10.788	7	1	1.17144	Am19049	NAD-aldehyde dehydrogenase
24.7838	26.2615	3	2	+	11	11	14.6	47.084	53.538	26	0.000983382	2.78508	Am19050	mitochondrial glyco
25.4162	24.8188	3	2		8	8	23.1	60.532	23.589	15	0.258013	-1.51294	Am19059	acyl- dehydrogenase NM domain
26.0381	25.8311	3	2		10	10	8.2	99.276	45.662	28	0.399811	-1.15431	Am19105	phospholipase C P1 nuclease
NaN	24.1979	0	2		5	5	28.9	31.911	8.1697	7	1	n/a	Am19118	CORD and CS domain-containing
23.9675	NaN	2	0		2	2	7.5	62.305	8.1923	4	1	n/a	Am19122	glycoside hydrolase family 55
28.4812	27.3598	3	2		9	9	17	81.584	146.49	29	0.410272	-2.1757	Am19126	glycoside hydrolase family 55
27.3373	27.0692	3	2		17	17	44.5	36.727	103.64	55	0.156285	-1.20429	Am19155	glutathione s-transferase
24.6859	25.8119	3	2	+	7	7	9	103.31	26.99	19	0.0108445	2.18253	Am19156	glycoside hydrolase family 31
29.411	33.1064	3	2	+	23	22	99.4	16.903	323.31	137	0.00134293	12.9549	Am19160	ribose 5-phosphate isomerase
28.4903	28.7465	3	2		24	24	51.5	35.678	205.53	88	0.146968	1.19432	Am19161	inositol monophosphatase
24.2279	24.214	3	2		6	6	15.5	67.433	11.089	10	0.973337	-1.00972	Am19169	rnase l inhibitor-type atp binding cassette
NaN	23.5916	0	2		5	5	5.5	135.38	14.407	5	1	n/a	Am19185	glycoside hydrolase
NaN	22.7234	0	2		5	5	3.4	223.75	13.804	3	1	n/a	Am19186	galactose oxidase
26.4246	27.2523	3	2		5	5	23.8	13.376	43.214	29	0.409592	1.77492	Am19190	F-type H+-transporting ATPase subunit H
24.718	28.1361	1	2		7	7	53.4	9.9172	66.285	17	1	10.6896	Am19191	nuclear transport receptor exportin 4
NaN	24.8288	0	2		2	2	2.6	133.15	14.138	5	1	n/a	Am19201	RAD26-like SNF2 family DNA-dependent ATPase
27.553	28.0024	3	2		6	6	29.8	13.47	140.42	27	0.26403	1.36548	Am19204	non-histone chromosomal 6
26.1081	24.9913	3	2		11	11	35	42.467	37.886	26	0.10185	-2.16868	Am19213	oxysterol binding
NaN	23.1074	0	2		4	4	14.8	31.414	11.49	8	1	n/a	Am19218	enoyl- hydratase isomerase family
23.1663	22.7439	3	2		5	5	19.2	49.307	12.148	8	0.171119	-1.34018	Am19219	alpha-ketoglutarate-dependent sulfonate dioxygenase
NaN	23.2592	0	2		4	4	12.1	51.434	22.056	6	1	n/a	Am19230	mitochondrial inner membrane
23.1017	22.7902	3	2		6	6	18.4	51.023	13.602	9	0.595049	-1.24097	Am19239	dihydroorotate dehydrogenase
29.7519	26.3907	3	2	+	19	17	39.9	36.54	323.31	59	0.00527435	-10.2757	Am19256	CPR1 - cyclophilin (peptidylprolyl isomerase) (isoform B)
23.6365	23.4126	3	2		4	4	9.9	50.945	8.7116	7	0.462132	-1.16785	Am19272	glycoside hydrolase family 18
29.4833	28.342	3	2		8	8	61.8	17.434	119.51	32	0.0627662	-2.2058	Am19273	60S ribosomal L12
23.6817	24.9975	3	2	+	7	7	15.9	47.631	31.494	12	0.00376206	2.48937	Am19280	ARM repeat-containing
NaN	23.3701	0	2		4	4	14	43.541	5.6922	2	1	n/a	Am19281	serine threonine phosphatase 2C
24.4504	24.7014	3	2		10	10	16.8	73.934	48.8	21	0.371736	1.19003	Am19305	HCP
29.1933	28.4558	3	2	+	23	23	16.5	120.1	219.44	81	0.000889416	-1.66723	Am19306	60S ribosomal L10
NaN	24.7066	0	2		6	5	9.4	108.44	12.264	9	1	n/a	Am19317	gpi-anchor transamidase
NaN	24.5292	0	2		4	3	4.3	118.79	11.351	5	1	n/a	Am19319	WD40 repeat
23.8136	22.7904	2	2		3	3	22.5	26.294	7.1732	7	0.0897765	-2.03248	Am19326	alpha beta
28.0072	27.7981	3	2		20	20	61.3	51.553	186.88	69	0.0972383	-1.15595	Am19328	enolase C-terminal domain
NaN	21.9654	0	2		2	2	4.6	76.466	5.624	3	1	n/a	Am19337	alpha beta-hydrolase
24.0829	25.0848	2	2		11	11	25.8	61.404	22.178	16	0.200152	2.00266	Am19343	amidase signature enzyme
NaN	22.6116	0	2		3	3	3.9	83.307	5.6637	4	1	n/a	Am19346	Mob1 phocein
NaN	22.1406	0	2		2	2	8.4	20.973	3.6085	3	1	n/a	Am19356	neuronal calcium sensor 1
NaN	24.7994	0	2		7	7	12.7	85.329	43.168	15	1	n/a	Am19357	Metallo-dependent hydrolase
NaN	24.0763	0	2		3	3	9.5	40.083	12.013	6	1	n/a	Am19360	developmentally regulated GTP binding 1
25.918	26.5309	3	2		10	10	29.4	51.414	58.924	27	0.0571799	1.52934	Am19366	aspartyl aminopeptidase
NaN	22.9125	0	2		3	3	7.3	60.896	7.7274	4	1	n/a	Am19369	cystathionine gamma-synthase
27.4307	25.0756	3	2	+	5	5	24.1	23.637	16.565	13	0.0214052	-5.11647	Am19373	20S proteasome subunit
29.3388	29.3559	3	2		35	35	60.4	55.706	323.31	114	0.887541	1.01189	Am19374	NAD-aldehyde dehydrogenase
30.9047	30.3549	3	2	+	34	34	43.9	53.747	323.31	157	0.0378399	-1.46382	Am19380	40S ribosomal S1
30.9357	30.9446	3	2		32	32	69.1	40.335	323.31	172	0.964289	1.0062	Am19381	peroxisomal 3-ketoacyl- -thiolase
NaN	25.4508	0	2		2	2	27.2	18.811	40.052	4	1	n/a	Am19387	rna binding
23.0885	NaN	2	0		5	5	13.5	42.75	14.204	10	1	n/a	Am19388	cop9 signalosome complex subunit 3
NaN	23.2113	0	2		3	3	3.5	113.68	6.6612	3	1	n/a	Am19390	pa domain-containing
NaN	24.1587	0	2		2	2	19.1	17.486	4.4058	4	1	n/a	Am19402	Unknown function protein
25.8107	NaN	3	0		10	10	18.2	51.629	37.526	16	1	n/a	Am19406	phosphatidylserine decarboxylase
24.9446	24.84	3	2		9	9	16.7	96.114	19.368	19	0.71307	-1.07519	Am19408	N-terminal acetyltransferase auxiliary subunit
25.1499	28.4772	3	2	+	13	13	33.1	37.219	57.335	38	5.38169e-05	10.037	Am19409	zf-PARP-domain-containing
27.4711	26.883	3	2	+	18	18	22.4	116.96	153.23	61	0.00227468	-1.5032	Am19411	26S proteasome regulatory complex non-ATPase subcomplex Rpn1 subunit
23.9004	NaN	2	0		5	5	24.9	40.446	10.6	8	1	n/a	Am19437	heterotrimeric G alpha subunit B
25.1165	26.4443	3	2	+	10	10	28.6	53.449	32.893	28	0.00399944	2.51021	Am19441	d-3-phosphoglycerate dehydrogenase
NaN	23.1433	0	2		5	5	16.4	63.883	6.5884	6	1	n/a	Am19442	imidazole glycerol phosphate synthase
NaN	22.3962	0	2		3	3	5.2	52.859	4.1174	5	1	n/a	Am19443	hypothetical protein CC1G_10535
29.0078	28.8154	3	2		23	23	66.8	23.75	279.51	90	0.402368	-1.14266	Am19445	60S ribosomal L13
23.0419	22.0393	2	1		2	2	6.2	42.494	3.0155	3	1	-2.00355	Am19446	UROD
NaN	23.1667	0	2		3	3	9.8	72.109	6.4636	4	1	n/a	Am19450	tfiid and saga subunit
NaN	22.9976	0	2		3	3	3	148.37	13.745	7	1	n/a	Am19454	nucleoporin
28.4776	29.5218	3	2	+	36	36	29	148.91	323.31	101	0.00179468	2.06212	Am19464	ARM repeat-containing
28.5449	29.199	3	2	+	23	23	39.7	54.58	206.47	83	0.0127604	1.57373	Am19465	succinate- ligase
29.9827	30.9653	3	2	+	44	44	74.3	57.743	323.31	162	0.00416213	1.97603	Am19468	pyruvate kinase
24.0292	24.4501	3	2		4	4	29.8	23.494	52.603	9	0.072692	1.33882	Am19470	ribulose-5-phosphate 3-epimerase
26.9343	NaN	3	0		4	4	49.3	15.525	76.783	10	1	n/a	Am19473	mitochondrial cytochrome c oxidase subunit VIa
27.9269	28.182	3	2	+	26	26	35.9	110.07	233.75	73	0.034314	1.19341	Am19474	26S proteasome regulatory complex non-ATPase subcomplex Rpn2 Psmd1 subunit
26.0094	26.412	3	2		14	14	31.1	58.59	88.583	30	0.168501	1.32188	Am19475	importin alpha
NaN	24.7446	0	2		4	4	9.2	65.205	12.266	7	1	n/a	Am19476	recombination signal binding for immunoglobulin kappa j region-like
NaN	25.0506	0	2		5	5	54.5	13.584	9.7072	9	1	n/a	Am19487	prefoldin subunit 6
22.8102	26.1169	3	2	+	4	4	32.1	15.553	12.192	11	0.0015676	9.89534	Am19497	COX5A subunit VA of cytochrome c oxidase
28.7788	27.6684	3	2	+	26	25	43.4	91.884	188.69	93	0.0058688	-2.15911	Am19506	peroxisomal copper amine oxidase
24.1301	24.9468	1	2		3	3	21.5	22.882	10.781	9	1	1.76133	Am19516	fruit-body specific a
25.7975	27.6309	3	2		5	5	43.2	23.157	21.275	13	0.0615665	3.56376	Am19518	fruit-body specific a
23.4226	25.1184	2	2		7	6	33.8	31.161	33.583	13	0.152375	3.23963	Am19520	O-methyltransferase family 3
28.3939	29.3145	3	2	+	18	18	40.2	26.274	111.94	66	0.00154518	1.89292	Am19533	GTP-binding nuclear RAN
27.3439	25.1368	3	2	+	8	8	25.2	58.494	127.12	24	0.000417844	-4.61772	Am19545	alpha beta-hydrolase
24.942	24.0224	3	2		5	5	30.1	29.734	30.312	13	0.468107	-1.89157	Am19546	COP9 signalosome subunit 8 ( )
25.1765	25.8652	3	2	+	6	6	22.5	36.697	23.93	20	0.000566785	1.61181	Am19551	RNA-binding domain-containing
25.0406	24.8724	3	2		9	9	29.5	52.653	31.808	21	0.578443	-1.1237	Am19552	cysteine desulfurase
28.3995	25.0458	3	2		8	8	32.4	46.891	77.607	22	0.0862484	-10.2228	Am19553	glycoside hydrolase family 6
23.6446	23.9486	3	2		3	3	32.5	23.206	12.509	11	0.377985	1.23456	Am19555	adaptin ear-binding coat-associated 1 NECAP-1
23.3191	25.3834	2	2		13	13	39.6	56.849	28.089	21	0.132498	4.18237	Am19556	3-hydroxyisobutyryl-Coenzyme A hydrolase isoform 1
24.9498	24.4086	3	2		4	4	12	62.966	44.169	11	0.234457	-1.45521	Am19558	replication factor-a
28.5686	28.9062	3	2	+	31	31	65.3	52.19	260.61	100	0.0450384	1.26366	Am19563	argininosuccinate synthetase
NaN	22.307	0	2		2	2	7	55.881	3.635	3	1	n/a	Am19580	ubiquitin-activating enzyme E1 3
25.6302	26.2131	3	2		6	6	30.3	34.67	46.505	10	0.0827024	1.49788	Am19596	Acetamidase Formamidase
27.5761	NaN	3	0		21	21	38.4	67.65	184.54	49	1	n/a	Am19597	hypothetical protein PUNSTDRAFT_108850
25.5685	NaN	3	0		7	5	9.4	124.04	23.03	15	1	n/a	Am19612	acetyl- synthetase	1.22
21.6273	22.1719	1	2		2	2	5.4	45.43	5.4136	4	1	1.45857	Am19660	Pkinase-domain-containing
27.494	26.5764	3	2		12	12	32	45.778	80.33	33	0.121131	-1.88907	Am19662	P-loop containing nucleoside triphosphate hydrolase
23.5124	24.3187	1	2		7	7	15	82.083	13.019	12	1	1.7487	Am19663	von willebrand domain-containing
24.0177	27.7039	3	2	+	13	13	55.9	25.865	47.236	22	0.00162879	12.8728	Am19664	ATP synthase
NaN	23.9695	0	2		2	2	3.1	66.823	2.7473	4	1	n/a	Am19667	vacuolar 8
NaN	23.0388	0	2		3	3	4.1	121.59	9.9885	5	1	n/a	Am19672	PLP-dependent transferase
23.7518	23.2534	3	2		16	2	60.7	15.36	5.1354	9	0.551274	-1.41265	Am19677	histone h2b
24.7249	22.9238	2	2		3	3	20.1	24.428	10.476	7	0.080703	-3.48498	Am19679	glycoside hydrolase family 61
23.6573	NaN	3	0		3	2	20.9	15.15	13.121	5	1	n/a	Am19696	alpha beta hydrolase fold family
24.3707	27.5161	1	2		17	17	41.1	76.625	116.05	35	1	8.84805	Am19699	t-complex 1
24.1784	NaN	3	0		3	2	11.6	32.434	27.442	7	1	n/a	Am19703	alpha beta-hydrolase
25.1821	NaN	3	0		4	3	51.8	15.722	33.974	7	1	n/a	Am19704	predicted protein
23.0298	NaN	2	0		3	2	30.8	19.154	6.7493	3	1	n/a	Am19705	predicted protein
23.6823	NaN	3	0		3	3	68.4	9.3275	8.4151	8	1	n/a	Am19709	NADH dehydrogenase (ubiquinone) 1 beta subcomplex 7
23.0407	23.7908	2	2	+	5	5	6.3	139.05	18.138	7	0.0344779	1.68187	Am19710	cohesin complex subunit psm1
25.603	26.1046	3	2		16	16	25.6	99.497	63.539	29	0.451269	1.41579	Am19712	mediates microtubule-dependent mRNA transport
27.0598	27.1811	3	2		22	22	46.8	71.305	116.03	64	0.590897	1.08771	Am19729	phenylalanyl-tRNA synthetase subunit beta
22.0189	23.9109	1	2		3	3	17	16.177	5.8375	5	1	3.71139	Am19734	actin-related ARPC5
26.4623	25.9239	3	2	+	17	17	24.2	93.042	55.813	40	0.00541365	-1.45232	Am19735	glutaminyl-tRNA synthetase
26.5159	26.756	3	2		15	15	20.5	59.886	110.74	37	0.439797	1.1811	Am19739	P-loop containing nucleoside triphosphate hydrolase
24.2619	28.9074	3	2	+	17	14	16.4	135.84	307.79	42	0.019561	25.0294	Am19742	tubulin alpha
24.361	28.4073	3	2	+	17	14	42.5	49.008	153.83	27	0.0244845	16.522	Am19743	tubulin alpha
26.2322	26.5237	3	2		8	8	42.9	23.882	65.198	22	0.645092	1.22392	Am19744	phosphatase
24.0606	NaN	3	0		4	4	33.7	20.533	9.9339	11	1	n/a	Am19746	ARF SAR
24.0795	24.0821	3	2		4	4	13.4	32.147	14.833	12	0.982099	1.00181	Am19752	nicotinate-nucleotide diphosphorylase
24.6272	23.0258	3	2	+	3	3	9.4	51.551	14.484	9	0.0333882	-3.03436	Am19761	acetylornithine aminotransferase
25.0524	25.1838	3	2		9	9	31.6	47.458	35.044	17	0.564174	1.09536	Am19764	brg1-associated factor b
26.5667	26.9748	3	2		16	16	49.7	47.691	92.741	47	0.15081	1.32698	Am19777	acyl- dehydrogenase NM domain
23.2875	NaN	2	0		2	2	14.3	26.932	18.145	4	1	n/a	Am19780	hemerythrin hhe cation binding domain-containing
25.3352	27.0757	3	2	+	10	10	45.9	31.802	36.527	22	0.00297396	3.34151	Am19807	carbohydrate esterase family 1
NaN	23.429	0	2		5	5	9.3	119.38	10.684	7	1	n/a	Am19808	P-loop containing nucleoside triphosphate hydrolase
28.6225	27.6626	3	2		11	11	20.4	48.234	55.46	41	0.0557559	-1.94522	Am19810	splicing factor 3a
26.2065	26.6094	3	2		16	16	29.3	66.605	135.18	31	0.34295	1.32223	Am19811	ARM repeat-containing
23.2765	25.7248	3	2	+	10	10	30	35.142	19.806	15	0.046166	5.45769	Am19815	coatomer subunit
24.9519	26.3742	3	2	+	20	20	32.7	98.413	98.866	35	0.0390417	2.68016	Am19822	heat shock hsp98
25.8122	25.9113	1	2		5	5	46	14.794	12.979	10	1	1.0711	Am19824	NADH-ubiquinone oxidoreductase complex I 13kd subunit
23.3357	23.1479	3	2		4	4	2.9	141.11	15.671	7	0.350877	-1.13902	Am19825	cmgc rck mak kinase
27.9567	26.1747	3	2	+	10	10	12.7	110.05	135.93	35	0.0236822	-3.439	Am19827	Isopentenyldiphosphate isomerase
NaN	23.6017	0	2		3	3	18	15.144	6.3374	4	1	n/a	Am19829	UPF0041-domain-containing
28.7048	28.2344	3	2		21	21	21.5	65.008	124.6	75	0.127027	-1.38549	Am19831	phospho phosphatase PPZ
23.8382	27.1263	1	2		9	9	68.7	22.071	64.296	14	1	9.76852	Am19833	SGS-domain-containing
NaN	23.1329	0	2		3	3	10.9	38.661	6.2178	4	1	n/a	Am19834	glutathione S-
23.3276	24.5826	1	2		3	3	18.6	30.029	14.136	9	1	2.38665	Am19838	isochorismatase hydrolase
23.8424	23.0313	3	1		5	5	7	115.58	10.713	11	1	-1.75455	Am19839	D-serine dehydratase
NaN	23.747	0	2		3	3	8.1	61.893	10.89	5	1	n/a	Am19841	splicing factor CC1
25.2356	24.4801	3	2	+	7	7	23	61.102	16.233	23	0.00441463	-1.68825	Am19842	peroxisome membrane
24.4903	24.493	3	2		7	7	4.2	129.32	25.415	18	0.986989	1.0019	Am19845	small GTPase rac1p
27.3371	25.6931	3	2	+	21	21	24.6	113.53	110.35	58	0.0011388	-3.12531	Am19852	secreted zinc metalloprotease
24.2885	26.3416	1	2		9	9	36.2	35.689	50.781	17	1	4.14994	Am19854	kh domain rna-binding
28.7165	28.4574	3	2		29	29	31.4	61.698	119.58	90	0.353778	-1.19674	Am19855	60S ribosomal L13a
25.7715	24.0963	3	2		2	2	11.1	33.32	31.474	12	0.062784	-3.19364	Am19857	hypothetical protein TRAVEDRAFT_126064
26.4095	26.167	3	1		5	5	21	40.578	120.67	14	1	-1.18299	Am19859	translation initiation factor 3 subunit 3
24.663	NaN	2	0		3	3	18.3	31.611	6.9669	5	1	n/a	Am19862	glycoside hydrolase
24.8979	26.0291	3	2	+	4	4	17.6	19.217	13.399	13	0.0253848	2.1905	Am19863	phosphatidylglycerol phosphatidylinositol transfer
NaN	22.6916	0	2		4	4	7.9	96.214	10.968	6	1	n/a	Am19865	viral a-type inclusion repeat
24.3335	24.7786	2	2		6	6	17.9	48.185	29.252	10	0.415028	1.36145	Am19867	translation elongation factor Tu
25.5814	23.512	3	2	+	3	3	17.6	35.199	18.257	8	0.0336026	-4.19721	Am19870	UPF0103-domain-containing
27.4988	27.9604	3	2		10	10	54.7	14.79	75.374	40	0.178304	1.37704	Am19871	60s ribosomal l32
31.6685	33.3143	3	2		41	41	75.8	49.932	323.31	213	0.0554867	3.12926	Am19873	translation elongation factor 1a
28.3195	27.9857	3	2		15	15	64.6	32.793	114.39	44	0.5522	-1.26039	Am19874	dienelactone hydrolase
30.4733	28.925	3	2	+	41	39	76.8	45.811	323.31	159	0.00258214	-2.92456	Am19877	glutamic oxaloacetic transaminase AAT1
25.5281	27.4748	3	2	+	27	27	41.2	69.006	92.121	51	0.0421616	3.85518	Am19878	aspartate-trna ligase
24.4966	25.4382	1	2		7	7	29.7	32.115	18.17	14	1	1.92066	Am19882	eukaryotic translation initiation factor 4E class I
25.9498	27.3135	3	2	+	23	23	49.2	54.305	107.43	58	0.0169383	2.57351	Am19883	sphingolipid long chain base-responsive pil1
22.9374	22.9482	3	2		2	2	20.6	15.59	7.4526	10	0.961769	1.00747	Am19889	Sm-like ribonucleo
22.299	28.4643	2	2	+	13	13	43.2	35.415	155.17	32	0.0412444	71.7691	Am19891	predicted protein
23.6068	NaN	3	0		3	3	14.9	36.065	7.085	5	1	n/a	Am19892	Metallo-dependent hydrolase
25.8106	27.275	3	2		9	9	73.6	14.432	146.69	25	0.125654	2.75949	Am19893	NADH2 dehydrogenase
23.5331	25.0575	3	2	+	5	5	14	47.545	13.874	11	0.0412629	2.87667	Am19894	3-ketoacyl- thiolase
27.5022	28.1203	3	2	+	21	21	63.8	28.987	141.73	54	0.0444357	1.53484	Am19895	40s ribosomal s3
23.1878	23.2717	2	2		3	3	7.5	70.003	7.8807	9	0.66553	1.05991	Am19897	polysaccharide lyase family 8
26.6624	25.0586	3	2	+	8	8	11.9	81.201	40.612	23	0.0215043	-3.03941	Am19898	polysaccharide lyase family 8
NaN	23.9304	0	2		3	3	20.8	33.974	5.4342	5	1	n/a	Am19901	transporter SEC9
24.3346	22.2502	3	1		4	4	22.9	28.718	12.447	10	1	-4.24105	Am19907	metal-dependent hydrolase
27.4507	26.4826	3	2		14	14	9.1	147.07	89.391	33	0.0863743	-1.95637	Am19909	MFS general substrate transporter
28.4843	26.9221	3	2	+	11	11	13.9	49.165	123.62	41	0.00569277	-2.95312	Am19916	40s ribosomal s24
22.9486	23.2888	1	2		3	3	9.7	51.435	8.6678	9	1	1.266	Am19917	cytochrome b2
24.2085	23.6854	3	2	+	5	5	10.6	62.957	9.009	9	0.0230138	-1.43702	Am19921	rRNA pseudouridine synthase
27.8374	29.6566	3	2	+	10	10	68.6	13.803	136.2	50	0.00151951	3.52893	Am19922	ribosomal L22e
27.5393	28.4962	3	2	+	26	26	61.5	54.704	247.3	81	0.00211688	1.94103	Am19925	fumarate hydratase
26.8339	27.8024	3	2		14	14	14.8	142.41	76.334	50	0.10504	1.95675	Am19928	dihydrolipoamide acetyltransferase
26.0387	27.578	3	2		8	8	54.7	17.021	54.974	28	0.104549	2.90651	Am19933	cytochrome c oxidase subunit 5b
NaN	23.8773	0	2		6	5	13.8	71.975	9.404	10	1	n/a	Am19934	snf 1
25.4916	25.1145	3	2		7	7	12.9	88.166	33.236	20	0.103763	-1.29877	Am19936	survival factor 1
26.4313	26.0766	3	2		13	13	23.1	74.618	75.136	40	0.0924069	-1.27877	Am19943	methionyl-trna synthetase
30.4922	29.0191	3	2	+	18	18	56.8	32.236	231.18	81	0.0196726	-2.77625	Am19945	epimerase hydratase
24.6457	24.8085	3	2		8	8	17.6	82.49	25.11	16	0.344026	1.11947	Am19948	glycogen synthase
28.0256	NaN	3	0		3	1	52.2	7.5635	44.997	6	1	n/a	Am1995	alpha beta-hydrolase
26.1803	26.8115	3	2	+	23	23	42.2	68.916	67.134	56	0.00395102	1.54882	Am19953	diphenol oxidase-A2
23.2879	22.8081	3	2		6	6	20.4	31.107	9.7366	11	0.305631	-1.39457	Am19968	mitochondrial carrier
26.6759	24.5689	3	2	+	9	9	35.7	53.339	63.636	27	0.00605125	-4.30795	Am19971	Creatinase aminopeptidase
NaN	24.2525	0	2		6	6	30	25.085	22.2	8	1	n/a	Am19975	prefoldin subunit
25.2863	26.8057	3	2	+	2	2	15.2	14.982	8.2288	12	0.0123662	2.86682	Am19980	ATP17 subunit F of the F0 sector of mitochondrial F1F0 ATP synthase
23.2383	26.6369	1	2		9	9	43.3	21.115	33.291	20	1	10.5458	Am19982	ubiquitin-conjugating enzyme e2-24 kda
NaN	23.2309	0	2		2	2	6.2	32.999	4.5304	4	1	n/a	Am2000	t-SNARE
NaN	23.1644	0	2		4	4	3.5	186.28	7.9937	5	1	n/a	Am20002	TKL TKL-ccin kinase
29.3303	29.8123	3	2		19	19	67.5	28.498	183.25	78	0.116556	1.39667	Am20031	60S ribosomal L7
26.8014	24.9352	3	2	+	7	6	22.1	50.502	98.715	16	0.00716904	-3.64569	Am20033	Aldo keto reductase
28.562	28.8857	3	2	+	31	31	78.1	53.409	266.17	97	0.0317804	1.25156	Am20036	aldehyde dehydrogenase
NaN	23.1258	0	2		3	3	16.6	33.226	6.5647	5	1	n/a	Am20043	small nuclear ribonucleo
NaN	21.3075	0	2		2	2	2.5	105.04	5.3471	3	1	n/a	Am20044	hypothetical protein Moror_1037
27.3176	28.8939	3	2	+	21	21	76.3	15.422	100.48	83	3.72495e-05	2.9821	Am20056	ribosomal L24
24.0634	24.0663	3	2		6	5	10	50.511	11.966	13	0.981264	1.00204	Am20057	nedd8 activating enzyme
21.3455	27.5474	1	2		9	9	23.5	56.758	67.63	21	1	73.6105	Am20064	T-complex 1	1.19
24.0883	23.8932	3	2		8	8	12	108.45	16.645	8	0.0791856	-1.14483	Am20065	N-myristoyl transferase	1.19
25.5061	NaN	2	0		2	2	5.9	53.997	16.674	4	1	n/a	Am20068	predicted protein
NaN	24.1477	0	2		6	6	25.3	53.795	13.68	7	1	n/a	Am20071	CK1 CK1 CK1-G kinase
24.0651	23.9347	3	1		5	5	11.1	92.215	8.4096	6	1	-1.09455	Am20097	heparinase ii iii family
25.0218	26.9877	3	2	+	9	9	33.1	44.35	44.401	26	0.000464973	3.90662	Am20100	VAMP-associated
24.5467	24.3921	3	2		6	6	32.2	33.233	17.137	11	0.731043	-1.11319	Am20112	short chain oxidoreductase
24.7774	26.7499	3	2		5	5	94	7.238	16.37	9	0.0580103	3.92458	Am20117	small ubiquitin-like modifier
24.9785	24.3568	3	2		11	11	9	172.35	22.882	25	0.109158	-1.53867	Am20122	NAD(P)(+) transhydrogenase (AB-specific) alpha subunit
24.6892	24.7503	3	2		8	8	32.6	36.34	45.846	16	0.882907	1.04331	Am20123	dihydrodipicolinate synthetase
26.0448	25.3171	3	2		9	9	10.9	161.99	42.039	21	0.0544187	-1.65607	Am20130	actin cytoskeleton organization
24.8454	26.8067	3	2	+	7	5	46	14.634	41.782	14	0.000327591	3.8941	Am20131	thioredoxin
NaN	22.7114	0	2		7	7	6.3	175.83	9.2213	7	1	n/a	Am20133	transcription elongation factor spt6
23.9977	26.5128	1	2		18	18	20	169.57	55.719	30	1	5.71602	Am20141	regulation of transcription from pol ii promoter-related
NaN	23.4557	0	2		6	6	3.9	260.67	12.781	8	1	n/a	Am20143	ARM repeat-containing
23.9178	23.679	2	2		4	4	12.8	44.669	8.0446	6	0.472713	-1.18005	Am20144	duf453 domain-containing
25.2813	23.195	3	1		4	4	14.8	37.574	22.004	7	1	-4.2464	Am20145	3-carboxy-cis,cis-mucoante lactonizing enzyme
27.3678	27.8579	3	2		19	11	49.9	59.755	253.43	62	0.280325	1.40458	Am20150	Myo-inositol-1-phosphate synthase
24.6255	23.4294	3	2	+	6	3	10.4	76.036	57.368	13	0.0128157	-2.29124	Am20156	urease
NaN	23.6303	0	2		6	6	10.3	98.904	13.339	8	1	n/a	Am20183	cystathionine beta-lyase
25.4462	24.365	3	2	+	9	9	28.9	56.96	37.393	22	0.041954	-2.11574	Am20185	homocitrate synthase
24.595	25.0877	3	2		6	5	21.5	36.918	25.956	19	0.515891	1.40699	Am20196	alpha beta-hydrolase
28.1761	28.5689	3	2		11	9	61.7	34.271	103.9	45	0.108381	1.31288	Am20198	Aldo keto reductase
26.4293	NaN	3	0		5	5	16.9	39.902	36.542	9	1	n/a	Am20208	isomerase
NaN	26.7761	0	2		13	13	27.5	68.014	54.94	25	1	n/a	Am20212	alcohol oxidase
26.1932	24.3175	3	2		5	5	44.1	11.811	23.626	15	0.0879836	-3.66987	Am20214	ubiquinol-cytochrome c reductase subunit 8
NaN	26.0888	0	2		4	4	27.7	16.248	12.627	7	1	n/a	Am20219	hypothetical protein Moror_17792
27.966	28.0297	3	2		19	19	49.1	36.653	172.35	69	0.639549	1.0452	Am20228	adenosine kinase
32.4882	32.3048	3	2		53	53	82.2	47.096	323.31	226	0.336304	-1.13553	Am20231	enolase
24.2519	23.2985	3	2	+	5	5	6	139.96	15.1	13	0.00491421	-1.93635	Am20233	methylcrotonoyl- carboxylase subunit mitochondrial-like
23.9389	25.7194	1	2		5	5	36.8	12.873	41.696	12	1	3.4356	Am20238	ubiquitin
30.3203	26.7466	3	2	+	6	6	14.9	64.547	126.35	42	0.000251949	-11.9069	Am20245	subtilisin
26.0074	27.1104	3	2		15	15	20	81.191	60.144	33	0.114202	2.14789	Am20247	disulfide isomerase
NaN	24.0607	0	2		3	3	10.3	37.619	8.3926	5	1	n/a	Am20252	short-chain dehydrogenase
24.0592	23.9826	3	2		8	8	9.5	155.25	39.629	17	0.845848	-1.05454	Am20257	glycoside hydrolase family 29
24.21	NaN	3	0		3	3	16.4	40.928	10.683	3	1	n/a	Am20275	alpha-ketoglutarate-dependent sulfonate dioxygenase
27.0772	26.6379	3	2		21	21	35.7	84.769	77.427	46	0.38215	-1.35597	Am20278	translation initiation factor eIF-3b
NaN	23.0751	0	2		3	3	9.3	52.944	3.2178	3	1	n/a	Am20292	3-deoxy-7-phosphoheptulonate synthase
24.7535	25.4759	3	2	+	6	6	26.7	39.141	37.672	23	0.041443	1.64998	Am20293	2-nitropropane dioxygenase
NaN	24.1603	0	2		5	5	12	58.445	12.621	9	1	n/a	Am20294	VHS-domain-containing
NaN	21.0544	0	2		2	2	2.4	130.13	3.247	3	1	n/a	Am20295	predicted protein
25.3876	27.5242	3	2	+	13	13	28.5	55.646	97.39	34	0.00332092	4.39715	Am20298	hsp90 co-chaperone cdc37
28.0927	25.7871	3	2		7	7	17.2	49.025	102.72	20	0.102531	-4.9437	Am20301	hypothetical protein GLOTRDRAFT_100664
24.6632	25.3545	3	2		9	9	45.2	22.016	40.684	18	0.0865667	1.61474	Am20304	proteolysis and peptidolysis-related
NaN	23.376	0	2		5	5	24.7	40.373	20.274	6	1	n/a	Am20314	cobw domain-containing 2-like
28.7268	29.1828	3	2	+	32	32	49.2	81.488	265.84	102	0.0421099	1.37171	Am20336	alpha beta-hydrolase
28.3804	26.635	3	2		13	13	64	38.284	119.4	40	0.0637333	-3.35288	Am20339	coproporphyrinogen III oxidase
25.0619	24.609	3	2		6	6	14.9	46.976	31.493	12	0.169682	-1.36879	Am20340	phosphoribosylaminoimidazole-succinocarboxamide synthase
26.0007	25.7548	3	2		5	5	64.6	10.943	48.104	25	0.596466	-1.18588	Am20343	NAD P-binding
26.2737	25.861	3	2		17	17	42.1	50.691	59.401	28	0.456788	-1.33112	Am20344	26S proteasome subunit P45
NaN	21.8077	0	2		2	2	7.4	24.945	2.3335	2	1	n/a	Am20346	exosome complex exonuclease RRP40
24.2607	NaN	2	0		4	4	11.2	53.072	16.757	6	1	n/a	Am20347	glycoside hydrolase family 61
24.2247	26.2023	2	2		9	9	21.6	51.495	44.694	11	0.0539808	3.93837	Am2056	DNA helicase
22.5929	23.4314	3	2		2	2	21	23.737	7.8432	7	0.160833	1.78818	Am2293	endoplasmic reticulum
22.5892	27.062	1	2		16	16	29	75.143	62.713	33	1	22.204	Am2294	cysteine ase
26.8022	25.8378	3	2	+	8	8	10.8	102.74	54.25	25	0.0422749	-1.95131	Am2308	Zn-dependent exopeptidase
28.2511	27.841	3	2		13	12	86.5	14.437	86.886	46	0.387672	-1.32884	Am2320	Unknown function protein
24.0183	25.5489	2	2		7	7	48	16.836	16.075	18	0.0998354	2.88902	Am2420	monothiol glutaredoxin-5
26.4783	25.499	3	2	+	11	6	37.2	43.094	75.178	29	0.0167944	-1.97148	Am247	dimeric dihydrodiol
29.8503	30.6922	3	2	+	8	3	51	11.542	56.799	49	0.0337401	1.79239	Am2493	predicted protein
24.4737	23.1974	3	2		4	4	33.2	22.689	15.445	8	0.15625	-2.42219	Am2518	HAD
23.1199	NaN	3	0		8	3	18.7	47.484	8.097	8	1	n/a	Am252	dimeric dihydrodiol
NaN	25.3451	0	2		7	6	11.7	91.494	15.095	11	1	n/a	Am2581	eukaryotic initiation factor 4f subunit p130
23.6085	NaN	2	0		2	2	30.2	12.16	10.766	5	1	n/a	Am2584	non-catalytic module family expn
25.3949	NaN	3	0		6	6	25.8	31.861	27.481	13	1	n/a	Am2618	short chain oxidoreductase
NaN	24.067	0	2		3	3	16	26.391	11.65	3	1	n/a	Am265	ras
24.7621	23.5374	3	2		7	7	18.2	62.294	18.473	14	0.105406	-2.33707	Am2666	hypothetical protein HETIRDRAFT_307063
21.9847	23.0571	1	2		3	3	10.1	32.729	3.3994	4	1	2.10287	Am2674	hypothetical protein CC1G_11812
25.5421	26.1987	3	2		15	15	26.5	73.943	81.513	22	0.128878	1.57645	Am2775	bifunctional tryptophan synthase TRP1
24.6303	26.0876	3	2	+	11	11	34.4	41.505	40.944	28	0.000944728	2.74586	Am2784	poly(rC)-binding 2 3 4
28.2679	NaN	3	0		3	3	17.7	40.347	8.9743	7	1	n/a	Am2792	deuterolysin m35 metalloprotease
22.6527	24.9702	1	2		6	6	22.9	37.237	18.763	13	1	4.98482	Am2793	ubiquitin domain-containing
23.9932	25.7598	1	2		4	4	27.8	16.713	12.327	9	1	3.40268	Am2820	hypothetical protein AURDEDRAFT_161914
24.9423	23.4328	3	2	+	6	5	11.9	91.999	25.089	13	0.00589585	-2.84725	Am2967	glycoside hydrolase family 3
23.798	24.1914	3	2		6	6	15.9	70.546	21.844	13	0.392541	1.31345	Am2969	l-amino acid oxidase
28.2576	29.277	3	2	+	25	24	76.9	39.08	180.19	70	0.0099762	2.02702	Am3010	Aldo keto reductase
23.8216	24.6939	3	2	+	7	6	16	72.613	38.122	14	0.0366668	1.83055	Am3023	heterokaryon incompatibility het-c
NaN	24.4595	0	2		7	7	9.1	112.42	12.677	8	1	n/a	Am3027	general vesicular transport factor p115
24.7092	24.9873	3	2		8	8	20.1	59.232	45.89	19	0.141369	1.21261	Am305	amp binding
NaN	23.0374	0	2		2	2	17.3	29.426	3.413	4	1	n/a	Am306	histone-fold-containing
24.3079	NaN	3	0		4	3	38.9	15.115	7.8647	8	1	n/a	Am3060	glucoamylase
24.1823	24.8542	3	2		7	7	25.8	33.252	24.426	9	0.0727956	1.59317	Am3067	hypothetical protein STEHIDRAFT_126306
25.5345	27.8579	3	2	+	9	9	72.5	14.466	106.1	21	0.00178319	5.0051	Am3068	myosin regulatory light chain cdc4
24.9144	26.5442	3	2	+	14	11	25.2	76.98	60.458	17	0.0156444	3.09483	Am314	catalase
24.8226	NaN	3	0		8	7	8.3	158.49	21.545	14	1	n/a	Am315	polyketide synthase	1.25
27.4738	30.2672	3	2	+	31	31	45.9	66.202	171.74	97	0.00354933	6.93266	Am3211	pyruvate decarboxylase
29.2827	29.6606	3	2		42	42	59.2	75.417	323.31	120	0.227354	1.29944	Am3212	metallopeptidase
NaN	24.4244	0	2		5	5	32.3	18.488	20.636	7	1	n/a	Am3240	nucleic acid-binding
24.5934	NaN	3	0		6	6	18.6	46.797	17.168	13	1	n/a	Am3244	fad binding domain-containing
NaN	24.7118	0	2		6	6	12.7	91.926	17.559	8	1	n/a	Am3249	HOOK-domain-containing
23.4659	24.2075	3	2	+	4	4	33.6	13.723	10.21	9	8.50763e-05	1.67204	Am3251	response regulator receiver domain-containing
27.1379	27.4171	3	2		18	18	42.5	44.948	126.24	57	0.255893	1.21353	Am3395	GDP-L-fucose synthetase
25.7988	27.0704	3	2	+	18	18	52.8	46.302	84.541	33	0.0134464	2.41436	Am3396	GDP-mannose 4,6-dehydratase
24.9671	25.0374	3	2		8	8	11.8	119.75	18.789	19	0.64054	1.04988	Am342	fact complex subunit spt16
30.2791	27.42	3	2	+	4	4	35.4	13.693	108.49	27	0.00479968	-7.25573	Am3423	hypothetical protein SCHCODRAFT_70874
NaN	25.6961	0	2		11	11	28.4	63.552	30.593	18	1	n/a	Am3469	eukaryotic translation initiation factor 3 subunit d
NaN	22.597	0	2		2	2	9.5	40.183	4.7503	3	1	n/a	Am3529	heterotrimeric G alpha subunit 4
24.5126	23.9541	3	2	+	6	6	20.9	42.935	26.46	15	0.0199958	-1.47278	Am3590	glycerol dehydrogenase
23.5455	24.6506	1	2		7	7	13.6	93.561	12.788	11	1	2.15124	Am3600	hypothetical protein Moror_17817
28.8969	29.1813	3	2		29	29	64.6	53.232	312.45	119	0.300346	1.21787	Am3603	dihydrolipoyl dehydrogenase
20.9115	23.172	2	2	+	2	2	12	8.8912	2.2261	4	0.00329347	4.79151	Am3613	60S ribosomal L37
24.4892	23.879	3	2		4	4	14.3	42.13	48.373	13	0.300734	-1.52649	Am3637	cystathionine beta-synthase
25.8078	26.526	3	2		11	11	20.8	55.394	69.964	32	0.0839042	1.64507	Am3638	glutamine synthetase guanido kinase
25.768	25.7734	3	2		5	5	20.1	35.862	109.44	13	0.990029	1.00373	Am3641	ubiE COQ5 methyltransferase
24.7751	NaN	2	0		3	3	19.5	31.533	31.435	5	1	n/a	Am3691	alpha beta-hydrolase
31.3891	26.1296	3	2	+	4	4	82.4	13.836	197.83	18	0.000255069	-38.3082	Am3791	extracellular guanyl-specific ribonuclease
26.2786	25.3411	3	2	+	3	3	6.7	56.589	71.258	15	0.0218466	-1.91523	Am380	laccase
NaN	23.5556	0	2		4	4	2.7	214.59	14.247	5	1	n/a	Am3938	atp-dependent protease la
24.2184	NaN	2	0		3	3	24.4	23.827	6.9681	5	1	n/a	Am3939	glutathione S-transferase
23.6899	25.416	3	2	+	8	8	24.2	48.474	20.554	15	0.00356337	3.30839	Am3941	gmp synthase
23.7641	NaN	3	0		2	2	2.9	140.19	4.7583	4	1	n/a	Am3942	5 -3 exoribonuclease 1
29.6739	28.3649	3	2		4	4	23	24.157	105.28	21	0.0549474	-2.47782	Am3943	macrofage activating glyco
NaN	23.3679	0	2		3	3	3.3	110.06	5.128	6	1	n/a	Am3944	phosphatidylserine decarboxylase
25.2044	26.7125	3	2	+	15	14	47.5	44.348	79.946	30	0.0152639	2.84431	Am3945	26S proteasome regulatory complex ATPase RPT4
24.7269	25.4572	3	2		13	13	19	106.09	35.449	16	0.363235	1.65895	Am3948	importin alpha re-exporter
NaN	23.8304	0	2		4	4	38.7	20.651	11.531	6	1	n/a	Am3949	inorganic phosphate transporter
24.729	25.9964	3	2		15	15	34.2	61.147	75.44	29	0.161197	2.40731	Am3954	predicted protein
21.9353	23.5571	2	2		3	3	5.7	66.258	12.729	6	0.141779	3.07778	Am3955	cell cycle arrest in response to pheromone-related
31.3664	30.7257	3	2	+	55	55	81	62.122	323.31	246	0.0126034	-1.559	Am3956	chaperonin
30.5574	29.9922	3	2	+	37	37	76.2	40.87	323.31	158	0.0256812	-1.47953	Am3961	60S ribosomal L4 L1 L2
27.9394	27.9176	3	2		10	10	64.4	16.636	77.67	36	0.91055	-1.01524	Am3965	40S ribosomal S10
NaN	23.7355	0	2		3	3	7.3	59.34	10.643	6	1	n/a	Am3967	galactokinase gal
27.3446	26.004	3	2	+	10	10	36.5	47.05	153.67	33	0.0408308	-2.53255	Am3968	galactose mutarotase
23.9234	25.3775	3	2	+	5	2	9.8	63.144	4.0976	7	0.015042	2.73987	Am3976	actin 1
NaN	23.447	0	2		4	4	11.9	39.066	7.7027	6	1	n/a	Am3977	translation machinery-associated 46
27.5126	NaN	3	0		4	4	22.8	27.174	30.497	13	1	n/a	Am3987	carbohydrate esterase family 4
25.5318	28.8573	3	2	+	4	0	58.2	11.103	62.238	18	0.0103041	10.0247	Am3995	predicted protein
25.0414	24.8475	3	2		7	5	73.1	14.146	23.023	12	0.829361	-1.14387	Am4014	O-methyltransferase family 3
29.1692	29.6583	3	2		22	22	77	15.126	197.43	80	0.0826838	1.40357	Am4037	60S ribosomal L14
22.1813	23.7301	2	2		3	3	19.7	21.491	7.4437	6	0.099641	2.92582	Am4041	acyl- N-acyltransferase
24.8653	NaN	3	0		3	3	15.3	47.909	69.974	5	1	n/a	Am4045	Metallo-dependent hydrolase
30.1061	29.4866	3	2		7	7	38.2	38.547	229.39	39	0.197236	-1.53628	Am4047	Unknown function protein
NaN	23.7444	0	2		4	4	10.2	64.088	7.0888	5	1	n/a	Am4054	pre-mRNA-processing 45
NaN	25.8897	0	2		4	4	19.5	32.861	12.179	7	1	n/a	Am4088	carbohydrate-binding module family 13
26.0563	25.3222	3	2		8	8	21.1	66.126	48.503	20	0.0859522	-1.6634	Am4117	glycoside hydrolase family 3
21.8762	24.1694	3	2	+	7	7	9.9	98.781	14.363	11	0.0121254	4.90122	Am4127	molybdenum cofactor biosynthesis
23.492	25.4292	3	2	+	4	4	9.8	57.087	15.675	10	0.00370564	3.82959	Am4137	gtpase inhibitor
23.9913	25.3053	3	2		6	6	22.2	39.948	13.991	12	0.0623216	2.4863	Am4140	single hybrid motif-containing
28.09	28.0574	3	2		20	20	29.1	108.74	148.28	67	0.93549	-1.02284	Am4142	glycoside hydrolase family 3
28.3636	28.5668	3	2		10	10	38	13.132	138.74	60	0.66844	1.15123	Am4143	Tautomerase MIF
28.3501	28.0623	3	2		8	8	63.3	13.091	164.8	34	0.352547	-1.2208	Am4144	Tautomerase MIF
23.9391	25.0651	2	2		6	6	58.9	20.573	41.583	12	0.0577849	2.1825	Am4271	26s proteasome non-atpase regulatory subunit 9
26.2353	27.5041	3	2	+	10	10	29.1	33.239	111.32	38	0.000758252	2.40954	Am4272	thiazole biosynthetic enzyme
NaN	23.035	0	2		2	2	7.5	35.91	4.3458	3	1	n/a	Am4274	chorismate mutase
NaN	23.9195	0	2		3	2	28.9	10.662	13.046	6	1	n/a	Am4277	predicted protein
27.2194	26.7092	3	2		15	15	66.5	26.796	70.377	38	0.235253	-1.42422	Am4394	glutathione s-transferase
22.8146	NaN	3	0		2	2	6.9	28.97	5.8445	5	1	n/a	Am4439	glycoside hydrolase family 17
28.4224	27.2004	3	2		7	6	27.5	48.83	224.11	29	0.354413	-2.33267	Am4493	cellobiohydrolaseI
23.4187	24.5268	1	2		5	5	22.3	41.488	12.368	6	1	2.15568	Am4498	kh domain-containing
NaN	22.111	0	2		3	3	8.9	64.151	6.4646	5	1	n/a	Am4510	nuclear export
NaN	24.846	0	2		4	3	19.3	45.813	8.099	6	1	n/a	Am4522	WD40 repeat
26.1669	NaN	2	0		6	6	13.9	42.056	54.1	10	1	n/a	Am4540	carbohydrate esterase family 16
27.236	23.8329	3	2	+	7	2	35.2	42.782	143.96	23	0.0194883	-10.5789	Am4675	hypothetical protein DICSQDRAFT_107162
24.701	23.4423	3	1		5	5	9.2	89.4	6.6849	7	1	-2.39278	Am4703	glycosyltransferase family 39
NaN	24.0648	0	2		3	3	32.5	19.583	3.4025	4	1	n/a	Am4706	dopa 4,5-dioxygenase
31.6055	31.5493	3	2		40	40	50.1	62.766	323.31	224	0.866915	-1.03969	Am4793	ATP synthase F1 alpha subunit
22.9599	22.2465	2	2		2	2	3.3	62.794	8.2032	4	0.126734	-1.63965	Am4796	nucleoside diphosphatase gda1
23.4632	NaN	2	0		4	4	13	61.787	18.407	4	1	n/a	Am4800	conidial pigment biosynthesis oxidase Arb2 brown2
29.0541	30.1191	3	2		28	28	95.1	18.893	323.31	128	0.0551547	2.09208	Am4805	actin filament-coating tropomyosin
24.5625	24.0833	3	1		5	5	9	70.257	12.307	10	1	-1.39395	Am4810	anthranilate phosphoribosyltransferase
NaN	25.3167	0	2		4	4	41.9	21.384	30.902	6	1	n/a	Am4815	hypothetical protein SERLADRAFT_466369
26.4176	24.871	3	2		7	7	46.2	32.02	93.656	20	0.0946855	-2.92126	Am4819	NAD P-binding
24.7919	25.0886	3	2		8	8	17	58.789	24.788	17	0.340586	1.22829	Am4826	cytochrome P450
26.2458	NaN	3	0		3	2	10	68.586	37.72	8	1	n/a	Am4828	vacuolar protein
23.8612	25.8911	3	2	+	10	10	17.6	100.75	118.86	19	0.0161193	4.08391	Am4832	carbohydrate esterase family 9
23.4781	25.4633	3	2		13	13	8.8	214.48	45.971	23	0.16953	3.95912	Am4833	ARM repeat-containing
24.7193	26.1041	3	2	+	7	7	69.6	12.347	43.863	23	0.0200638	2.61139	Am4835	dynein light chain type 1
27.5111	26.7209	3	2	+	42	42	27.3	272.26	185.56	96	0.0195739	-1.72935	Am4836	acetyl carboxylase
23.8279	24.3685	3	2		8	8	23.5	29.646	16.178	17	0.435667	1.45458	Am484	RNA-binding domain-containing
23.5947	22.5983	1	2		2	2	11.3	15.465	1.5169	3	1	-1.99495	Am485	NADH-ubiquinone oxidoreductase Complex1 subunit
NaN	25.0718	0	2		5	5	30.9	23.29	51.715	8	1	n/a	Am486	pdgfa associated 1
NaN	21.0179	0	2		2	2	4.1	64.775	1.6911	3	1	n/a	Am4869	hypothetical protein Moror_13933
NaN	22.7248	0	2		4	3	8.5	86.427	10.916	5	1	n/a	Am4871	Cullin-domain-containing
25.8144	25.0384	3	2	+	18	18	8.5	279.26	77.877	43	0.0132453	-1.71247	Am4879	pre-mRNA-processing-splicing factor
21.431	24.439	2	1		3	1	18.4	23.637	2.3158	2	1	8.04487	Am4884	Unknown function protein
28.2111	24.9937	3	2		4	4	54.5	15.379	23.09	18	0.0547687	-9.30109	Am4885	Unknown function protein
22.5712	NaN	3	0		2	2	4.5	60.46	5.3912	7	1	n/a	Am4950	dienelactone hydrolase endo-1,3,1,4-beta-D-glucanase
24.4592	25.4359	3	2	+	11	11	37.7	38.029	36.804	19	0.0255838	1.96801	Am4985	mitochondrial NAD-homo-isocitrate dehydrogenase
NaN	23.8669	0	2		3	3	4.9	48.485	5.1525	4	1	n/a	Am5057	phosphatidylserine decarboxylase
24.2095	24.7893	2	2		4	3	35.8	13.573	25.532	9	0.251445	1.49467	Am5070	ubiquitin activating enzyme
22.709	NaN	3	0		2	2	9.6	44.558	2.3128	5	1	n/a	Am5075	transcription regulator
25.9292	24.2348	3	1		2	2	9.8	33.051	25.761	8	1	-3.23622	Am5078	PLC-like phosphodiesterase
NaN	23.4199	0	2		6	6	3.5	237.98	17.939	8	1	n/a	Am5079	Not1-domain-containing
NaN	23.88	0	2		4	4	10.7	81.543	7.1773	8	1	n/a	Am5081	WD40 repeat
25.4629	27.3932	3	2	+	27	27	30.6	140.08	158.17	52	0.00972163	3.81124	Am5084	ef hand domain-containing
NaN	25.5344	0	2		4	4	13.4	58.888	29.874	10	1	n/a	Am5086	r3h domain
23.2835	23.1965	2	2		4	4	18.4	43.295	21.608	8	0.559288	-1.0622	Am5087	endonuclease mitochondrial
NaN	23.4728	0	2		5	5	16	49.706	18.884	6	1	n/a	Am5089	ATPase V1 complex subunit H
NaN	23.5483	0	2		4	4	6.9	126.82	8.4413	6	1	n/a	Am5092	hypothetical protein Moror_9475
23.3667	24.1508	1	2		4	4	30.1	17.892	10.377	9	1	1.72202	Am5096	mbf1-multi bridging factor mediates gcn4-dependent transcriptional activation
23.5712	NaN	2	0		2	2	7.1	38.891	9.7878	4	1	n/a	Am5098	Extradiol ring-cleavage dioxygenase class III enzyme subunit B
25.0354	24.3873	3	2		7	7	24.9	56.152	39.36	11	0.494698	-1.56711	Am5104	alpha beta hydrolase fold family
25.25	26.5219	3	2	+	5	3	57.8	12.458	17.183	18	0.0172625	2.41469	Am5154	mannitol-1-phosphate dehydrogenase
NaN	22.4963	0	2		4	3	10.4	52.957	5.9994	6	1	n/a	Am5176	cytochrome P450
24.8851	25.5798	2	2		14	10	16.7	129.76	83.835	26	0.164068	1.61855	Am5184	hydantoinase B oxoprolinase
NaN	22.4466	0	2		2	2	8.4	48.954	7.1765	2	1	n/a	Am5193	PLP-dependent transferase
NaN	22.5844	0	2		3	3	12.8	39.965	6.4267	3	1	n/a	Am5197	transcription initiation factor iif subunit beta
25.9414	24.978	3	2	+	9	9	31.5	46.246	78.181	22	0.0351205	-1.95	Am5202	mandelate racemase muconate lactonizing enzyme domain-containing
27.8292	27.4771	3	2		14	14	32.8	52.113	263.45	52	0.0692676	-1.27643	Am5210	transaminase
NaN	22.9186	0	2		4	4	6.5	114.19	9.6226	6	1	n/a	Am5212	cell division control 54
NaN	26.1175	0	2		8	8	24.1	58.923	23.191	16	1	n/a	Am5214	1-aminocyclopropane-1-carboxylate deaminase
23.7876	NaN	2	0		3	3	11.4	64.263	13.833	4	1	n/a	Am5253	aryl-alcohol oxidase
27.9044	27.7322	3	2		33	33	43.8	89.332	248.26	89	0.651974	-1.12678	Am5280	threonyl-trna synthetase
26.4621	23.8691	3	1		16	8	41.9	71.799	83.105	23	1	-6.03335	Am5283	Myo-inositol-1-phosphate synthase
NaN	22.749	0	2		3	3	13.6	45.067	15.736	6	1	n/a	Am5289	fatty acid hydroxylase
28.8006	28.7734	3	2		19	19	47.7	37.122	182.16	62	0.855062	-1.01904	Am5324	60S acidic ribosomal P0
25.5991	NaN	3	0		6	6	15.2	57.756	40.197	14	1	n/a	Am5325	glycosyltransferase family 20
29.118	28.2514	3	2	+	16	16	57.6	23.738	323.31	67	0.0355698	-1.82345	Am5345	60S ribosomal L10A
23.6916	25.5671	3	2	+	8	5	18	74.126	23.295	11	0.00142783	3.66929	Am5347	hypothetical protein Moror_12832
NaN	22.1429	0	2		4	4	18.9	24.046	3.2397	4	1	n/a	Am5351	hypothetical protein PUNSTDRAFT_146285
21.9416	NaN	2	0		2	2	10.9	40.877	5.0642	5	1	n/a	Am5352	pinin sdk mema domain
NaN	23.3724	0	2		5	5	6.8	141.16	11.028	7	1	n/a	Am5360	hypothetical protein GLOTRDRAFT_135903
22.105	24.7786	1	2		3	3	68.8	8.6249	9.2715	7	1	6.38046	Am5361	ubiquitin
24.1703	24.3962	3	2		7	7	22.8	37.813	22.281	12	0.419771	1.16946	Am5366	histone deacetylase complex
26.4503	25.5986	3	2	+	12	12	40.8	43.359	88.397	39	0.011387	-1.80469	Am5370	aspartate-semialdehyde dehydrogenase
NaN	22.2282	0	2		3	3	5.1	104.81	2.3442	3	1	n/a	Am5373	tetratricopeptide repeat domain 27
NaN	23.6073	0	2		4	4	8.7	73.173	6.559	6	1	n/a	Am5448	RNA-binding Nrd1
26.9386	26.6375	3	2		9	9	18.8	65.792	121.97	27	0.597731	-1.23217	Am5484	proteasome endopeptidase complex beta subunit
23.6464	21.8182	2	2		3	3	6.8	40.785	11.447	4	0.136613	-3.55101	Am5494	cytochrome P450
29.8939	28.2054	3	2	+	21	21	55.4	39.071	289.45	80	0.0169045	-3.22328	Am5495	nad dependent epimerase
22.8171	NaN	3	0		2	2	4.7	58.949	5.0297	3	1	n/a	Am5496	acyl- dehydrogenase NM domain
26.4149	NaN	3	0		3	3	11.5	41.659	61.669	8	1	n/a	Am5497	FAD-binding domain-containing
NaN	27.2305	0	2		14	14	51.3	28.299	55.513	22	1	n/a	Am5538	ubiquitin family
29.4221	28.1077	3	2	+	20	20	35.5	63.989	258.68	86	0.0255727	-2.48704	Am5540	aryl-alcohol oxidase
24.7966	25.6192	2	2		5	5	51	21.766	32.515	15	0.345252	1.76861	Am5567	alcohol dehydrogenase
24.56	23.74	3	2		5	5	11	49.171	21.465	10	0.239119	-1.76536	Am5590	glutamine synthetase guanido kinase
NaN	23.7657	0	2		4	4	11	68.986	10.575	6	1	n/a	Am5593	glycosyltransferase family 50
24.7837	25.5837	3	2		7	7	16.7	48.426	51.283	20	0.103752	1.74112	Am5595	glia maturation factor beta
29.0254	29.6366	3	2	+	19	19	70.2	13.852	171.07	79	0.030285	1.52754	Am5611	40S ribosomal S20
25.7343	27.8168	3	2		7	6	46.2	15.73	53.677	22	0.0754815	4.23546	Am5632	Unknown function protein
NaN	23.8654	0	2		2	2	6.1	44.861	19.526	7	1	n/a	Am5669	RNA-binding domain-containing
29.341	24.3634	3	2	+	4	2	7.8	59.427	70.997	27	0.00355697	-31.505	Am5670	alpha beta-hydrolase
23.3905	NaN	2	0		2	2	5.5	68.082	11.944	5	1	n/a	Am5679	glycoside hydrolase family 85
NaN	22.4457	0	2		2	2	33	10.108	2.5625	3	1	n/a	Am5681	alpha beta-hydrolase
27.9645	27.4097	3	2		24	24	46.5	70.357	140.73	73	0.134217	-1.46893	Am570	succinate dehydrogenase
NaN	23.9938	0	2		7	7	10.2	104.31	8.6885	8	1	n/a	Am5711	glycosyltransferase family 8
23.2291	29.1276	3	2	+	15	15	90	24.318	213.25	34	0.000138911	59.6504	Am5714	glycoside hydrolase family 18
22.9377	21.7908	2	1		2	2	5.2	77.422	1.9356	3	1	-2.21441	Am5737	MFS general substrate transporter
28.1276	27.1738	3	2		19	19	15.3	190.65	203.2	66	0.177271	-1.93698	Am5759	glycoside hydrolase family 31
NaN	23.2699	0	2		4	4	4.8	122.57	8.6814	6	1	n/a	Am5826	CAMK CAMKL Kin4 kinase
24.6628	NaN	2	0		5	3	50.7	15.404	15.202	6	1	n/a	Am5827	histone 2A
NaN	22.9571	0	2		2	2	1.1	250.22	1.8006	3	1	n/a	Am5830	NCS1 nucleoside transporter family
25.2431	25.4401	3	2		3	3	16.3	46.853	46.8	13	0.615615	1.14626	Am5834	duf89 domain-containing
24.2665	NaN	2	0		4	4	13.1	63.749	9.4568	10	1	n/a	Am5869	cytochrome P450
NaN	23.9903	0	2		7	2	67.5	12.201	11.003	5	1	n/a	Am5874	microtubule binding
NaN	22.2123	0	2		4	4	12	76.364	6.9893	3	1	n/a	Am5891	carbohydrate-binding module family 21
26.1319	26.7505	3	2	+	19	19	48.3	73.767	53.64	40	0.0104648	1.53539	Am5894	gtp cyclohydrolase
NaN	23.1105	0	2		3	3	19.9	48.468	5.2732	4	1	n/a	Am5927	mads-box transcription factor
NaN	24.1451	0	2		5	5	11.9	49.978	6.8214	6	1	n/a	Am5995	aldehyde dehydrogenase
27.8316	26.7227	3	2	+	10	10	27	83.129	67.922	36	0.0324006	-2.15675	Am6008	glyoxal oxidase
26.0355	26.6098	3	2		6	6	32.8	27.092	47.411	29	0.106723	1.48889	Am6014	cysteine ase
27.7375	28.7454	3	2	+	16	16	50.1	49.144	115	44	0.00402783	2.01098	Am6015	inositol monophosphatase
27.5033	27.2412	3	2		21	21	21.3	132.92	152.62	51	0.178356	-1.19925	Am6026	dihydroxyacetone kinase
NaN	22.1847	0	2		3	3	6.3	78.05	5.3078	7	1	n/a	Am6028	uroporphyrin-iii c-methyltransferase
28.4494	27.8842	3	2	+	41	41	40.1	146.68	285.83	111	0.0159303	-1.47957	Am6056	leucine-tRNA ligase
28.7709	28.9748	3	2		26	25	54.6	48.022	314.4	95	0.500074	1.15181	Am6063	fumarate reductase
26.6825	26.8072	3	2		4	3	14.6	43.312	69.989	21	0.835944	1.09023	Am6064	carbohydrate esterase family 4
25.2425	25.3909	3	2		8	8	26.9	51.982	51.543	22	0.329717	1.10829	Am6070	alpha beta-hydrolase
23.706	25.2937	3	2	+	8	8	31.1	27.554	23.13	15	0.00838236	3.00578	Am6074	hypothetical protein GLOTRDRAFT_113548
32.2952	32.1978	3	2		43	43	77.1	57.865	323.31	273	0.422886	-1.06985	Am6080	ATP synthase F1 beta subunit
NaN	26.7382	0	2		10	10	14.7	94.806	64.86	21	1	n/a	Am6113	rnapii degradation factor
25.5412	NaN	3	0		4	4	49.7	20.993	32.447	11	1	n/a	Am6116	hypothetical protein DICSQDRAFT_161875
31.9967	32.3694	3	2		43	41	78.4	33.832	323.31	248	0.146029	1.2948	Am6119	NAD-malate dehydrogenase
NaN	23.2375	0	2		2	2	3.2	44.415	12.445	3	1	n/a	Am6126	choline-phosphate cytidylyltransferase
27.7693	28.1375	3	2		29	29	48	79.468	226.96	95	0.565158	1.29074	Am6130	NADH-quinone oxidoreductase
26.1076	24.0662	3	2	+	11	11	14.2	83.837	29.068	27	0.00967246	-4.11639	Am6131	predicted protein
23.78	23.0845	3	2	+	4	4	17.7	41.36	22.535	9	0.0227143	-1.61945	Am622	Clavaminate synthase
26.054	25.9563	3	2		12	12	46.2	31.903	73.894	20	0.831204	-1.07008	Am6244	translation initiation factor eIF3g
NaN	22.4919	0	2		5	5	8.3	95.642	5.1667	7	1	n/a	Am6246	that interacts with silencing s at the telomere
28.0214	28.8499	3	2	+	9	9	66.7	13.326	159.69	34	0.00623731	1.77579	Am6347	profilin
23.5275	NaN	2	0		2	2	21.4	28.939	3.6166	3	1	n/a	Am6434	alpha beta-hydrolase
NaN	22.1942	0	2		2	2	6.9	43.586	3.6129	2	1	n/a	Am6556	carbamoyl-phosphate synth
23.3048	23.5246	1	2		5	5	2.5	208.72	6.9642	10	1	1.16457	Am6557	carbamoyl-phosphate synth
25.5478	NaN	3	0		8	7	23.6	85.771	29.906	11	1	n/a	Am6565	monooxygenase
24.9199	NaN	3	0		7	7	38.9	33.023	92.268	9	1	n/a	Am6571	serine threonine specific phosphatase Sit4
22.3628	27.1526	1	2		19	19	12	202.51	62.071	30	1	27.6608	Am6572	t-complex 1 epsilon subunit
22.5083	22.006	1	2		3	3	5.9	101.17	13.396	8	1	-1.41654	Am6579	WD40 repeat
26.5227	26.6034	3	2		7	7	73.3	11.791	26.155	19	0.825983	1.05751	Am6581	long-chain fatty acid transporter
NaN	23.6666	0	2		6	6	21.1	51.716	8.5104	7	1	n/a	Am6582	PH-domain-containing
30.5156	27.9831	3	2	+	111	111	40.9	432.58	323.31	275	0.00184629	-5.78537	Am6587	fatty acid synthase	1.1
25.5212	26.6635	3	2	+	16	16	43.2	57.317	67.468	34	0.0165028	2.20725	Am6588	ATP-dependent RNA helicase DBP5
28.4218	28.7471	3	2		27	14	77.7	24.817	172.55	78	0.713128	1.25292	Am6591	cysteine peroxiredoxin
27.7446	22.6007	3	2	+	20	20	53.7	65.281	140.45	44	0.0151926	-35.3569	Am6592	alcohol oxidase
22.5193	26.2519	1	2		7	7	8.9	102.12	38.711	11	1	13.2933	Am6597	sodium calcium exchanger
NaN	28.5641	0	2		2	2	1.8	150.6	2.8722	3	1	n/a	Am6601	ATP-dependent DNA helicase
26.6955	26.8686	3	2		15	15	36.9	45.947	62.655	36	0.683788	1.12747	Am6602	tyrosine tRNA ligase
28.4276	27.9536	3	2		32	32	39.5	110.59	218.49	92	0.126892	-1.38891	Am6607	heme peroxidase
21.9355	23.2404	1	2		6	6	16.6	38.477	7.4149	9	1	2.47079	Am6611	alcohol dehydrogenase
24.8288	25.8624	3	2		10	7	15.1	90.781	56.101	29	0.14742	2.04721	Am6639	NAD(P)-binding
22.0552	NaN	3	0		2	2	10.8	17.266	9.2338	2	1	n/a	Am6642	alpha beta-hydrolase
24.179	25.8307	3	2	+	11	11	20.1	89.179	78.155	26	0.0154247	3.14219	Am6674	VID27 cytoplasmic
28.7264	28.2817	3	2		28	28	45.8	98.19	268.22	79	0.169158	-1.3611	Am6678	glycoside hydrolase family 2
NaN	25.6582	0	2		7	7	16.6	104.41	47.733	13	1	n/a	Am6682	glycosyltransferase family 2
NaN	22.8576	0	2		2	2	11.9	37.503	5.1898	3	1	n/a	Am6683	glutathione s-transferase
29.2564	28.3429	3	2	+	20	20	78.5	20.895	157.49	77	0.00888845	-1.88361	Am6694	60s ribosomal l18
NaN	24.4945	0	2		4	4	13.7	30.331	10.373	9	1	n/a	Am6695	RNA-binding domain-containing
28.2308	28.7214	3	2		10	10	56.2	15.854	155.48	35	0.167196	1.40498	Am6723	40S ribosomal S12
27.43	26.1474	3	2	+	19	19	31.9	87.718	121.12	41	0.00289332	-2.43277	Am6728	2-isopropylmalate synthase
24.9056	26.0201	3	2		15	15	22.5	82.563	29.071	32	0.115247	2.16514	Am6729	glutamate-tRNA ligase
26.2649	NaN	3	0		13	11	32.8	39.575	95.099	26	1	n/a	Am6752	NADH:flavin oxidoreductase NADH oxidase
NaN	24.5276	0	2		3	3	41.4	11.101	8.3689	3	1	n/a	Am6758	hypothetical protein CC1G_11698
24.6432	25.4506	1	2		6	4	75.4	15.199	15.461	9	1	1.74997	Am6761	Unknown function protein
27.851	27.2881	3	2		10	8	73	15.639	160.04	43	0.503059	-1.47722	Am6763	Unknown function protein
23.5707	23.4323	2	2		3	3	26.1	12.702	7.1841	7	0.424832	-1.1007	Am6772	Sm-like ribonucleo
23.0284	22.7384	2	1		2	2	3	121.86	5.212	8	1	-1.22264	Am6776	HCP
26.2705	25.5458	3	2	+	13	13	17.9	127.75	73.954	31	0.0290171	-1.65261	Am6781	carbamoyl-phosphate synthase arginine-specific large chain
26.3118	27.1445	3	2	+	14	14	33	60.574	127.28	32	0.0118224	1.78099	Am6786	2-hydroxyacid dehydrogenase
24.6574	25.4205	3	2		8	8	27.4	36.553	57.149	19	0.0972862	1.69715	Am6788	glucokinase regulator family
23.9237	24.8502	2	2	+	7	7	19.9	32.749	22.878	13	0.047631	1.90068	Am6791	MFS general substrate transporter
26.352	25.8882	3	2		15	15	31.9	58.067	71.184	39	0.175911	-1.37919	Am6795	mitochondrial cytochrome
NaN	22.6472	0	2		3	3	4.9	101.15	5.0542	4	1	n/a	Am6803	cell polarity
23.3689	23.49	3	2		5	5	10.5	83.932	8.4821	11	0.53758	1.08761	Am6850	proteophosphoglycan ppg4
24.7562	29.4631	3	2	+	4	4	35	31.486	14.957	10	0.00380581	26.117	Am687	predicted protein
NaN	23.4018	0	2		5	5	8.2	69.848	4.7441	7	1	n/a	Am688	nucleotide-diphospho-sugar transferase
30.4508	32.1011	3	2	+	25	25	65.6	26.913	323.31	135	0.0135382	3.13908	Am6889	NAD(P)-binding
24.4034	NaN	2	0		4	4	20.9	26.967	17.692	8	1	n/a	Am6911	short-chain dehydrogenase reductase sdr
26.0123	23.3295	3	2	+	2	2	5.6	126.36	31.992	7	0.00203753	-6.42128	Am6964	subtilisin
24.3895	23.6579	3	2	+	8	8	14.2	75.73	14.495	17	0.0281108	-1.6604	Am6967	transcription factor
23.8704	26.3127	1	2		8	8	32.8	44.418	44.858	14	1	5.43481	Am6970	RNA-binding domain-containing
28.1019	25.3886	3	2	+	14	10	38.6	44.234	125.29	41	0.000940737	-6.55829	Am6977	epoxide hydrolase
NaN	23.1318	0	2		3	3	5.5	66.389	10.793	3	1	n/a	Am698	asparagine synthase
24.5259	23.9016	3	1		6	2	44.6	19.628	29.064	7	1	-1.54146	Am7036	alpha beta-hydrolase
25.87	28.0742	3	2	+	5	5	20.2	50.443	57.84	23	0.0390559	4.60819	Am7038	Unknown function protein
27.9569	27.1916	3	2	+	38	38	40.4	125.88	205.28	85	0.00922984	-1.69967	Am705	cysteine ase
26.5885	25.8923	3	2		13	13	39.7	52.218	58.671	33	0.097359	-1.62019	Am707	citrate synthase
23.6394	23.9018	3	2		7	7	15.4	78.516	19.458	11	0.567319	1.19943	Am709	phosphatase 2A regulatory B subunit
33.1348	32.3934	3	2	+	72	70	74.4	70.59	323.31	439	0.0421972	-1.6718	Am710	heat shock HSS1
26.3555	24.6121	3	2		4	4	27	26.324	110.44	13	0.0758784	-3.34823	Am711	alkaline phosphatase
25.362	26.677	3	2	+	6	6	28.3	25.236	22.822	17	0.0144625	2.48797	Am712	alkaline phosphatase
23.7373	NaN	3	0		2	2	20	22.177	3.7744	5	1	n/a	Am7123	endoglucanase V
28.1592	28.1005	3	2		11	11	17.8	89.156	76.612	46	0.830524	-1.04146	Am7125	glycoside hydrolase family 95
24.3331	23.9973	3	2	+	8	8	18.6	61.484	19.905	15	0.0304181	-1.26213	Am7126	AGC Akt kinase
21.2035	21.4117	1	2		3	3	3.1	173.12	10.999	6	1	1.15526	Am7127	eukaryotic translation initiation factor 3 subunit 6
25.4822	27.7095	3	2		11	11	58.8	20.096	50.661	31	0.0727013	4.68237	Am7130	high mobility group box domain containing
30.1955	29.9328	3	2		45	45	67.1	74.703	323.31	186	0.051904	-1.19974	Am7160	heat shock
23.4401	22.8829	3	2		3	3	12.4	44.296	3.717	7	0.174628	-1.47146	Am7163	kinase subdomain-containing PKL CAK ACAD
26.0045	26.6246	3	2	+	20	20	40.7	53.999	109.62	49	0.0471634	1.53698	Am7201	hypothetical protein Moror_1930
27.8721	24.1292	3	2		11	9	27.2	56.811	173.25	31	0.143066	-13.3878	Am7203	oxalate decarboxylase
31.5568	31.4254	3	2		56	49	74.9	66.793	323.31	247	0.604835	-1.09535	Am7252	Thiamin diphosphate-binding
24.3223	25.5312	3	2	+	9	8	23.4	52.58	54.768	14	0.00229836	2.31158	Am7253	Homogentisate 1,2-dioxygenase
25.0911	23.7033	3	2		2	2	11.7	35.424	21.388	8	0.119948	-2.6167	Am7271	alpha beta-hydrolase
22.8871	22.3587	3	2		2	2	2.7	94.222	3.8288	6	0.0858388	-1.44228	Am7291	glycosyltransferase family 39
NaN	23.2797	0	2		3	3	16.3	23.511	4.6733	5	1	n/a	Am7383	calmodulin
NaN	24.0749	0	2		3	3	11.8	57.163	9.6808	2	1	n/a	Am7403	serine threonine kinase receptor associated
22.6864	NaN	2	0		4	4	28.5	19.731	6.6391	6	1	n/a	Am7404	predicted protein
NaN	22.966	0	2		2	2	7	35.829	3.6553	4	1	n/a	Am7407	btb poz domain btb2
NaN	22.5688	0	2		6	6	7.8	130.78	5.7154	5	1	n/a	Am7408	predicted protein
23.6744	24.6239	3	2		3	3	48.7	12.992	14.605	11	0.117021	1.93133	Am7409	ubiquitin-conjugating enzyme
24.0421	27.8234	3	2	+	10	10	11.2	113.48	80.754	24	0.000645679	13.749	Am7411	plasma membrane
NaN	24.9757	0	2		4	4	13	28.217	23.575	7	1	n/a	Am7413	histone h1
NaN	26.846	0	2		17	17	36.5	59.798	48.045	26	1	n/a	Am7418	T-complex 1
24.366	24.1636	3	2		4	4	16.1	22.789	7.1481	8	0.416098	-1.15061	Am7422	translation machinery-associated 20
25.0579	24.8514	2	2		4	4	4	122.33	32.767	12	0.73393	-1.15388	Am7424	nuclear export receptor crm1
30.8465	31.5708	3	2		56	53	71.4	67.452	323.31	278	0.339947	1.65208	Am7428	heat shock 70
NaN	25.0572	0	2		7	7	16.8	56.07	23.043	12	1	n/a	Am7430	anthranilate synthase component
24.1236	NaN	3	0		6	6	7	134.49	28.409	9	1	n/a	Am7435	calcium-transporting atpase
21.8392	22.1125	1	2		2	2	7.2	47.023	4.2665	6	1	1.20862	Am7437	RCC1 BLIP-II
31.083	30.7977	3	2	+	54	54	67	81.005	323.31	222	0.0346056	-1.21865	Am7439	trehalose synthase
NaN	25.8547	0	2		5	5	25.7	12.685	11.738	9	1	n/a	Am7444	eukaryotic translation initiation factor 1
NaN	24.3706	0	2		3	3	21.9	25.36	20.755	5	1	n/a	Am7446	RNA-binding domain-containing
26.5032	26.8673	3	2		16	15	49	47.4	131.33	38	0.479347	1.28706	Am7447	26S proteasome subunit P45
25.7614	28.0649	3	2	+	6	6	24.2	21.07	30.091	18	0.000216423	4.93664	Am7450	nascent polypeptide-associated alpha subunit
30.5883	32.1038	3	2	+	68	68	67.3	86.001	323.31	254	0.039779	2.85892	Am7452	heat shock 90
25.8434	25.5775	3	2		8	8	36.3	40.569	57.255	16	0.636336	-1.20246	Am7453	phosphoserine aminotransferase
NaN	26.2543	0	2		11	11	22.9	50.818	49.144	18	1	n/a	Am7459	argininosuccinate lyase
24.6237	26.5584	2	2	+	10	10	35.8	37.638	93.28	20	0.0177199	3.82315	Am7460	t-SNARE
29.0958	28.5766	3	2		19	17	62.7	45.218	238.16	80	0.0548091	-1.43324	Am7461	aspartate aminotransferase
NaN	23.2922	0	2		2	2	9.9	27.583	12.603	6	1	n/a	Am7535	DUF1771-domain-containing
26.5493	27.2916	3	2	+	15	15	44.6	36.188	85.76	39	0.0434647	1.67279	Am7572	adenylate kinase 1
23.3411	23.3523	3	2		7	7	13.1	83.705	11.481	15	0.959723	1.00777	Am7585	s family
27.4034	26.3417	3	2	+	24	24	16.1	172.17	132.34	71	0.00461778	-2.0874	Am7589	Creatinase aminopeptidase
22.9159	NaN	2	0		2	2	12.8	32.739	4.7829	3	1	n/a	Am7591	alpha beta-hydrolase
25.0065	24.7646	3	2		6	6	42.4	15.003	44.455	41	0.481843	-1.18253	Am7674	60S ribosomal L33-A
NaN	23.0509	0	2		3	3	4.4	106.87	6.8186	8	1	n/a	Am7677	rna binding
22.2196	24.2415	2	2		2	2	11.4	26.083	9.503	6	0.180786	4.06101	Am7689	glutaredoxin
25.4648	25.54	3	2		8	8	16.6	78.47	19.468	10	0.0892655	1.05351	Am7696	survival factor 1
25.2012	24.2379	3	2		7	7	14.1	51.586	28.243	21	0.08776	-1.94982	Am7703	hypothetical protein CC1G_11130
28.727	27.8809	3	2	+	28	26	70.4	62.38	299.55	89	0.00776928	-1.79771	Am7722	aldehyde dehydrogenase
NaN	23.7769	0	2		3	3	7.6	39.29	5.1908	8	1	n/a	Am7774	adp-ribose pyrophosphatase
28.033	29.2466	3	2	+	13	13	47.2	19.925	293.21	68	0.00688182	2.31914	Am7777	40s ribosomal s14
25.1419	28.5416	3	2	+	8	8	98.6	7.3982	202.65	14	0.00784211	10.5539	Am7778	hypothetical protein STEHIDRAFT_132886
23.3928	23.4261	1	2		5	5	8.9	94.357	13.833	8	1	1.02335	Am7802	serine threonine phosphatase 2B
22.9193	23.491	3	2		4	4	5.9	98.331	9.4234	7	0.17139	1.48631	Am7820	ARM repeat-containing
24.4937	25.1297	3	1		4	4	14.8	48.922	32.193	6	1	1.55409	Am7821	mannose ER-Golgi intermediate compartment
29.848	30.0775	3	2		22	22	42.9	60.976	323.31	103	0.126953	1.17238	Am7822	serine-type endopeptidase
22.6314	NaN	3	0		2	2	7.6	39.135	7.6087	6	1	n/a	Am7887	carbohydrate-binding wsc
26.6108	25.5373	3	2	+	11	5	54.1	22.011	109.16	21	0.0102069	-2.10443	Am7893	glycoside hydrolase family 3
NaN	24.4144	0	2		8	2	36.3	20.379	4.9654	3	1	n/a	Am7894	D-lactaldehyde dehydrogenase
24.6325	23.9502	3	2		6	4	65.6	13.706	10.541	11	0.0934732	-1.60469	Am7929	thioredoxin
27.909	26.0519	3	2	+	5	4	44.4	20.88	72.232	15	0.013889	-3.62259	Am7932	O-acetylhomoserine ami
24.5192	NaN	2	0		3	3	11.4	63.506	22.713	4	1	n/a	Am7992	aryl-alcohol oxidase
25.5944	25.3424	3	2		13	12	40	46.552	37.1	23	0.215444	-1.19085	Am8060	26S proteasome regulatory ATPase RPT6
26.4208	24.3452	3	1		9	9	29.8	49.146	69.806	18	1	-4.21523	Am8066	nadp-specific glutamate dehydrogenase
28.3117	28.8225	3	2	+	21	21	64.8	41.322	257.64	77	0.00618383	1.42489	Am8068	glyoxylate reductase
30.1947	27.9381	3	2	+	19	19	62	32.736	323.31	62	0.028891	-4.77864	Am8072	DNase I
23.0507	24.7159	2	2		4	4	18.8	21.382	16.605	7	0.125542	3.1716	Am8077	CC42_CANAL CELL division control 42
29.0671	27.9852	3	2	+	22	22	64	53.647	323.31	84	0.00479637	-2.11681	Am8085	glutathione-disulfide reductase
23.1594	26.0833	1	2		7	7	28.2	22.858	29.7	15	1	7.58879	Am8092	tetratricopeptide repeat 9c
26.015	24.6354	3	2		7	7	76.1	22.8	63.963	11	0.107253	-2.60189	Am8093	periplasmic binding -like II
23.5923	22.0231	3	1		3	3	6.1	81.475	11.006	6	1	-2.96742	Am8108	UPF0061-domain-containing
31.1168	31.0616	3	2		52	50	77	46.494	323.31	220	0.772614	-1.03904	Am8112	NAD P-binding
29.7245	29.4467	3	2		15	15	74.7	20.938	114.51	63	0.533665	-1.21233	Am8114	hypothetical protein DICSQDRAFT_155635
25.6207	NaN	3	0		5	4	11.5	87.654	34.452	10	1	n/a	Am8117	peroxisomal copper amine oxidase
NaN	24.2447	0	2		3	3	13.8	32.848	5.9279	4	1	n/a	Am8156	Unknown function protein
28.8013	30.3451	3	2	+	34	34	74.3	38.793	247.17	127	0.0310971	2.91555	Am8226	Aldo keto reductase
27.2264	NaN	3	0		2	2	21.1	19.773	113	7	1	n/a	Am8232	hypothetical protein SERLADRAFT_465198
25.9373	24.7576	3	2	+	8	8	50.8	27.02	45.189	31	0.00913027	-2.26531	Am8301	carbonic anhydrase
24.9379	22.6292	3	1		2	2	4.8	74.787	30.835	8	1	-4.95416	Am8313	MFS general substrate transporter
NaN	23.1984	0	2		2	2	2	105.39	4.6947	4	1	n/a	Am8350	hypothetical protein AGABI1DRAFT_45090
24.7567	25.5576	3	2	+	6	6	36.3	23.025	54.796	18	0.0191824	1.74212	Am8371	gtp-binding ypt3
NaN	26.8959	0	2		3	3	57.3	11.116	48.103	9	1	n/a	Am8397	dead deah box helicase
NaN	22.8632	0	2		2	2	2.1	117.34	3.1345	4	1	n/a	Am8399	vacuolar membrane
25.3929	24.9163	3	2		7	7	20.4	38.521	48.953	18	0.0699861	-1.39148	Am8431	peptide methionine sulfoxide reductase
24.5097	NaN	3	0		3	3	10.3	55.004	41.406	6	1	n/a	Am8452	hypothetical protein Moror_6195
24.5311	23.604	3	2		5	5	18	55.457	16.694	13	0.0879944	-1.90148	Am8465	salicylate hydroxylase
NaN	24.7283	0	2		8	8	41.2	22.806	28.203	9	1	n/a	Am8497	vacuolar assembly DID2
33.3699	32.7842	3	2		20	18	24.1	50.761	323.31	167	0.12542	-1.50076	Am8498	SET domain-containing
23.4202	24.1511	3	2	+	5	5	5.5	113.07	13.145	11	0.00103971	1.6596	Am8502	aldehyde dehydrogenase
23.7235	NaN	2	0		3	3	29.3	16.282	7.8887	7	1	n/a	Am8532	catabolic 3-dehydroquinase
25.3032	26.3511	3	2		8	8	37.1	27.155	111.94	27	0.102852	2.0675	Am8558	FMN-dependent alpha-hydroxy acid dehydrogenase
NaN	21.7996	0	2		2	2	5.7	51.957	3.663	3	1	n/a	Am8561	agc ndr kinase
27.8883	30.1828	3	2	+	15	15	56.5	23.522	245.16	64	7.68652e-06	4.90581	Am8566	ran-binding 1
22.7264	24.5939	1	2		6	6	22.3	39.178	21.577	6	1	3.64907	Am857	dimeric dihydrodiol
22.7054	27.5506	1	2		8	8	57.4	11.676	42.476	16	1	28.7452	Am8585	peptidyl-prolyl cis-trans isomerase
25.7324	27.7733	3	2	+	20	20	81.5	30.909	152.88	46	0.0121674	4.11502	Am8591	S-adenosyl-L-methionine-dependent methyltransferase
25.4743	23.211	3	1		2	2	8	35.623	11.917	7	1	-4.80065	Am8597	expansin family
28.0851	28.1925	3	2		34	34	45	72.715	245.76	91	0.403957	1.07724	Am8599	polyadenylate binding
23.8699	24.7632	2	2		3	3	35.4	23.603	6.7959	5	0.513817	1.85744	Am8607	nuclear hcc-1
25.0353	26.4707	1	2		4	4	8.9	53.077	63.32	8	1	2.70455	Am8625	L-methionine transporter
28.7085	30.3954	3	2	+	17	3	61	15.429	171.84	58	0.00869266	3.21966	Am8630	histone h2b
24.6195	26.1504	3	2	+	12	12	43.1	44.313	31.09	19	0.00464082	2.88962	Am8632	Actin actin
29.0131	28.1738	3	2		14	14	78.5	14.709	309.67	43	0.119956	-1.78916	Am8659	ribosomal S8
29.2159	27.7046	3	2	+	16	16	67.5	18.866	197.41	57	0.0395741	-2.85083	Am8660	40s ribosomal s17
27.7115	25.4048	3	2		3	2	10.4	18.9	95.382	8	0.0648391	-4.94747	Am8662	Unknown function protein
NaN	22.1313	0	2		3	3	3.1	183.71	2.9733	3	1	n/a	Am8668	SNF5-domain-containing
24.8464	25.754	3	2	+	8	8	15.8	78.549	33.315	17	0.0403334	1.87587	Am8671	Pkinase-domain-containing
24.5898	24.4235	3	2		5	5	5.9	110.75	33.255	15	0.607802	-1.12218	Am8673	amidase signature enzyme
24.9422	NaN	3	0		3	3	11.6	60.96	16.754	7	1	n/a	Am8675	carboxypeptidase s
23.0208	22.9134	2	2		4	4	8.4	70.858	7.6926	9	0.863128	-1.07731	Am8676	FAD NAD-P-binding domain-containing
25.235	26.1749	3	2	+	12	12	44.5	46.873	47.322	32	0.00844793	1.91839	Am8679	DUF1688-domain-containing
22.4472	22.8489	2	1		2	2	5.5	48.568	4.9849	4	1	1.32109	Am8681	delta-12 fatty acid desaturase
26.8861	26.6267	3	2		16	16	43.1	44.689	83.196	43	0.405548	-1.19702	Am8689	#NAME?
23.6253	NaN	3	0		3	3	2.7	139.83	10.255	5	1	n/a	Am8694	lanosterol 14-alpha-demethylase
24.4531	24.462	3	2		8	8	42.8	30.726	22.618	12	0.987119	1.00617	Am8695	aromatic peroxygenase
30.0203	29.2072	3	2		32	32	86.5	52.494	304.29	104	0.0514865	-1.75704	Am8697	CNDP dipeptidase
26.4448	26.218	3	2		17	17	45.2	44.651	97.567	36	0.309748	-1.17026	Am8698	isocitrate dehydrogenase
27.6668	26.4258	3	2		5	5	66.7	10.29	90.344	24	0.177996	-2.36366	Am8722	copper radical oxidase
25.9815	25.5339	3	2		11	7	33.1	42.591	58.057	33	0.205893	-1.36381	Am8738	aryl-alcohol dehydrogenase
28.6763	28.5275	3	2		16	16	51.9	19.678	100.74	56	0.620836	-1.10867	Am8753	Tautomerase MIF
23.7756	26.6902	1	2		17	17	37.2	59.773	75.744	31	1	7.54045	Am8762	T-complex 1
NaN	22.999	0	2		5	5	9.3	86.957	10.067	8	1	n/a	Am8820	OPT oligopeptide transporter
25.5509	NaN	3	0		9	9	26.1	54.478	45.888	14	1	n/a	Am8878	FAD-binding domain-containing
24.852	22.3937	3	2	+	4	4	15.6	50.062	39.142	9	0.0294905	-5.49595	Am8879	acid protease
23.278	24.2482	1	2		3	3	13.5	24.903	7.0094	8	1	1.95914	Am8888	EF-hand
24.8771	25.1421	3	2		6	6	18.1	42.109	33.327	20	0.59706	1.20159	Am8928	galactose-1-phosphate uridylyltransferase
NaN	23.7426	0	2		6	6	7.3	126.7	11.323	7	1	n/a	Am8930	TPR
NaN	23.6917	0	2		5	5	16.8	54.281	9.695	7	1	n/a	Am8931	hypothetical protein Moror_7
NaN	23.6435	0	2		3	3	8	59.405	4.7942	3	1	n/a	Am8933	bzip transcription factor
NaN	24.2478	0	2		2	2	10.4	28.146	6.2887	4	1	n/a	Am8936	shwachman-bodian-diamond syndrome
NaN	23.1511	0	2		2	2	6.8	32.63	3.2334	4	1	n/a	Am8938	HIRA-interacting 5
26.1852	28.1559	3	2	+	16	16	39.1	37.023	212.56	45	0.000356605	3.91934	Am8939	porphobilinogen deaminase
NaN	25.6795	0	2		2	2	23	16.706	23.075	7	1	n/a	Am8987	ubiquitin-conjugating enzyme
26.5706	26.4653	3	2		18	18	29.3	86.823	66.698	34	0.832394	-1.07574	Am9020	glycoside hydrolase family 92
25.7684	25.7303	3	2		11	11	45.4	35.683	58.835	26	0.845653	-1.02673	Am9058	fumarylacetoacetate hydrolase
23.8541	NaN	2	0		4	4	15.5	43.969	9.5474	3	1	n/a	Am9060	Unknown function protein
26.6309	24.5753	3	2		3	3	27.3	16.419	22.297	11	0.154333	-4.15696	Am9062	hypothetical protein HETIRDRAFT_439015
NaN	25.4938	0	2		10	10	36.7	41.728	23.21	17	1	n/a	Am9069	DNA damage-inducible 1
24.7424	25.1956	3	2		6	3	88.4	7.286	18.219	8	0.0758608	1.36911	Am9079	voltage-dependent anion channel 2
27.3422	29.4135	3	2		7	7	86.6	9.3745	209.9	31	0.0588737	4.20274	Am9103	hypothetical protein Moror_12803
23.853	24.8818	3	2	+	8	8	44.4	33.525	15.977	15	0.0465564	2.04033	Am9114	acetolactate synthase
30.542	28.8161	3	2	+	6	6	30.5	12.217	323.31	38	0.00367499	-3.30789	Am9117	glycine-rich rna binding
24.2252	24.0359	3	2		9	9	10.5	120.95	22.087	25	0.553302	-1.14018	Am9118	abc transporter
22.8773	24.064	1	2		4	4	11.6	58.971	12.506	5	1	2.2762	Am9122	hypothetical protein PUNSTDRAFT_131893
27.9706	29.6967	3	2	+	22	22	59.8	36.783	207.23	104	0.0239462	3.30821	Am9123	carbohydrate-binding module family 12
23.3684	24.1307	3	2		6	6	27.1	39.485	17.692	9	0.0590386	1.69615	Am9125	WD40 repeat
25.0379	NaN	3	0		4	4	6.7	83.173	26.802	14	1	n/a	Am9127	oligosaccharyl transferase STT3 subunit
25.3869	24.9824	3	1		7	5	26.4	46.141	30.576	9	1	-1.32367	Am9155	alpha beta-hydrolase
26.8476	24.9653	3	2	+	8	8	22.3	65.536	55.024	25	0.0352103	-3.68655	Am9176	DNase I
24.8682	24.9246	3	2		9	9	20	61.085	37.469	20	0.874972	1.03992	Am9185	hypothetical protein Moror_10011
NaN	23.2508	0	2		2	2	7.7	36.502	7.1418	3	1	n/a	Am9188	pre-mRNA-splicing factor ISY1
23.5107	23.4587	1	2		4	4	7.3	74.634	15.131	6	1	-1.03674	Am9207	cytochrome p450
28.0238	29.3414	3	2	+	19	19	37.3	73.528	323.31	97	0.0258863	2.49255	Am9232	acetyl- acetyl transferase
NaN	23.1762	0	2		3	3	10	40.089	4.7648	4	1	n/a	Am9233	gata transcription factor
24.911	25.3804	3	2		9	9	33	37.771	29.505	22	0.308642	1.38453	Am9265	NADP+-dependent D-mannitol dehydrogenase
31.741	29.4598	3	2	+	11	11	23.3	83.867	236.31	73	0.0156043	-4.86065	Am9269	copper radical oxidase
24.6077	NaN	3	0		3	3	12	53.167	24.226	9	1	n/a	Am9281	acetate-- ligase
24.054	23.0766	2	1		2	2	12.1	37.225	3.2565	4	1	-1.96896	Am9292	deuterolysin m35 metalloprotease
22.74	25.0965	2	2	+	3	3	25.7	15.028	19.481	6	0.00753148	5.12141	Am9315	ankyrin
NaN	23.9807	0	2		6	6	11.1	73.964	8.2382	10	1	n/a	Am9338	PSP1-domain-containing
30.9045	28.4554	3	2	+	9	9	35.2	39.34	138.08	38	0.0102904	-5.46094	Am9367	serine protease
24.5486	25.1521	3	2		6	6	10.6	88.354	35.322	13	0.151618	1.51937	Am9381	Creatinase aminopeptidase
27.1879	27.8811	3	2	+	10	8	54.9	22.571	63.244	28	0.00258409	1.61692	Am9397	GTP-binding ypt1
23.6888	23.2694	2	2		2	2	5.8	76.002	6.757	7	0.362757	-1.33735	Am9400	acetyl- synthetase
27.8874	28.2318	3	2		11	11	56.5	28.758	190.88	36	0.117007	1.26959	Am9402	N-terminal nucleophile aminohydrolase
26.0795	25.7199	3	2		4	4	16.7	46.467	61.008	9	0.149175	-1.28313	Am9405	nad dependent epimerase dehydratase family
25.6513	26.3244	3	2	+	11	11	39.7	35.468	60.886	31	0.0107237	1.59456	Am9407	3-hydroxyisobutyrate dehydrogenase
26.5508	26.4993	3	2		8	8	22.6	71.04	35.124	14	0.879902	-1.03635	Am9410	Metallo-dependent phosphatase
28.9874	26.578	3	1		3	3	44.9	15.858	198.72	13	1	-5.31253	Am9430	glycoside hydrolase family 1
27.8227	26.2175	3	2		4	4	15.7	26.301	28.597	14	0.129248	-3.04248	Am9431	glycoside hydrolase family 1
29.2766	28.6637	3	2	+	26	26	59.6	57.132	323.31	87	0.032218	-1.52937	Am9454	phosphoglycerate mutase
24.5371	24.7939	3	2		9	9	21.4	66.784	30.158	24	0.332454	1.19482	Am9462	adp atp carrier receptor
NaN	22.8386	0	2		4	4	11.2	47.616	3.6622	5	1	n/a	Am9466	WD40 repeat
NaN	24.0571	0	2		4	4	13.8	32.731	8.2766	7	1	n/a	Am9467	transcription elongation factor
NaN	21.5344	0	2		2	2	12.5	27.348	6.274	3	1	n/a	Am9488	ph-response regulator palc
29.2372	29.3744	3	2		18	18	60.1	26.591	296.87	72	0.706009	1.09975	Am9508	short-chain dehydrogenase reductase sdr
23.9914	NaN	3	0		5	5	5.6	186.41	9.8957	6	1	n/a	Am9540	aldo-keto reductase
NaN	23.3501	0	2		2	2	14.7	23.539	6.0011	4	1	n/a	Am9541	ATP phosphoribosyltransferase
22.3098	22.7266	2	2		2	2	5.5	64.967	5.9065	4	0.62444	1.33492	Am9546	phosphate transporter
27.6856	26.6789	3	2		11	11	72.5	28.147	103.09	29	0.0602986	-2.00934	Am9549	proteasome subunit
25.3174	25.777	3	2		8	8	15.1	84.398	30.2	14	0.100296	1.37513	Am9553	amp dependent ligase
25.3745	24.0414	3	2	+	7	7	21.9	48.77	70.894	17	0.0246553	-2.51935	Am9559	FMN-dependent alpha-hydroxy acid dehydrogenase
NaN	25.5781	0	2		9	9	26.9	57.638	101.62	16	1	n/a	Am9562	epsin domain-containing
29.5361	28.9504	3	2		18	16	39.9	59.238	323.31	86	0.566181	-1.5008	Am9564	glycoside hydrolase family 20
25.7911	26.8926	3	2	+	9	9	63.7	15.174	109.31	29	0.00969855	2.14569	Am9566	hit domain
NaN	24.0133	0	2		7	7	15.5	63.727	9.581	9	1	n/a	Am9573	ribosomal L1
25.4567	26.1415	3	2		12	12	47.8	37.309	77.858	28	0.0793218	1.60757	Am9578	short-chain dehydrogenase reductase SDR
NaN	23.8156	0	2		5	5	14.6	65.694	4.76	5	1	n/a	Am9579	RNA binding
23.0391	22.4137	2	2		5	5	5.6	158.39	8.5452	7	0.230674	-1.54257	Am958	dna-dependent rna polymerase ii second largest subunit
23.1197	26.0504	1	2		13	13	16.4	114.92	33.754	20	1	7.6248	Am9580	NAD-specific glutamate dehydrogenase
26.453	26.4433	3	2		22	22	39.9	75.271	136.38	48	0.956471	-1.00678	Am9590	histidyl-tRNA synthetase
27.263	28.5034	3	2	+	13	8	60.6	15.399	78.989	51	0.0110573	2.36272	Am9604	histone H3
24.9361	25.5045	3	2		6	6	32.6	23.956	68.102	16	0.575468	1.48285	Am9607	cytochrome c oxidase subunit IV
22.1481	27.2292	3	2	+	7	7	33.7	21.417	36.909	19	0.022737	33.849	Am9622	RNA binding Mlo3
27.7616	26.1362	3	2	+	5	5	24.7	39.87	86.267	18	0.0163252	-3.08536	Am9624	dihydrolipoamide succinyltransferase
24.1811	NaN	3	0		3	3	8.8	55.805	13.583	7	1	n/a	Am9625	glycoside hydrolase family 79
28.1748	27.408	3	2	+	27	26	46	94.244	221.21	86	0.0171032	-1.70147	Am9629	glycoside hydrolase family 3
NaN	24.0141	0	2		6	6	15	66.418	9.2539	5	1	n/a	Am9643	DUF382-domain-containing
25.4749	27.2661	3	2	+	29	29	29.8	123.66	87.173	56	0.0195456	3.46093	Am967	cytoskeleton assembly control
27.3069	26.0549	3	2	+	12	12	29.3	68.317	140.21	31	0.00984723	-2.38186	Am9673	translation initiation factor eIF-2A
25.3371	NaN	2	0		3	3	10.7	32.353	21.948	6	1	n/a	Am9674	mitochondrial carrier
31.3504	29.5578	3	2	+	48	38	85	65.936	323.31	212	0.000453626	-3.46453	Am9694	alcohol oxidase
29.6783	25.8371	3	2	+	5	5	17.1	32.122	179.89	35	0.00491268	-14.332	Am9695	acid phosphatase
26.8152	24.056	3	2	+	11	10	28.3	42.803	78.726	23	0.00374906	-6.77002	Am9709	Aldo keto reductase
29.2432	28.744	3	2	+	16	16	46.7	79.126	321.34	51	0.0423441	-1.41348	Am9721	Metallo peptidase M36
NaN	23.9939	0	2		3	3	16.1	23.354	7.5308	5	1	n/a	Am9723	NADP+-dependent D-mannitol dehydrogenase
25.3605	25.1898	3	2		8	8	10.9	105.83	22.622	24	0.589336	-1.12564	Am9730	RNA-binding domain-containing
28.1336	27.2497	3	2	+	19	19	56.5	22.332	161.22	61	0.0345849	-1.84538	Am9732	40S ribosomal S9
28.5872	28.9298	3	2		14	14	75.6	18.475	96.697	45	0.0835156	1.26798	Am9733	60S ribosomal L21
25.2159	23.1326	3	2	+	4	4	5.1	153.04	45.919	11	0.00283026	-4.23767	Am9735	hypothetical protein GLOTRDRAFT_117339
NaN	25.6074	0	2		8	8	35.4	41.369	41.963	12	1	n/a	Am9775	lipid droplet-associated perilipin
24.7784	21.7079	3	1		5	5	22.5	36.621	20.118	8	1	-8.40035	Am9777	predicted protein
24.4639	25.133	2	2		5	5	13.5	65.206	25.828	10	0.493945	1.59006	Am9779	Unknown function protein
27.6678	NaN	3	0		3	3	19.6	17.457	59.33	8	1	n/a	Am9780	hypothetical protein AGABI2DRAFT_189250
NaN	22.9967	0	2		2	2	6.5	18.085	2.809	4	1	n/a	Am980	RNA polymerase Rpb6
NaN	23.3976	0	2		3	3	12.6	38.822	6.8387	5	1	n/a	Am9803	L-arabinitol 4-dehydrogenase
23.4438	25.3844	3	2	+	7	7	32.1	37.185	33.082	14	0.0222909	3.83868	Am9808	nadp:d-xylose dehydrogenase
26.503	25.3638	3	2	+	2	2	1.9	65.184	24.052	13	0.0440908	-2.20263	Am9862	glycoside hydrolase family 1
26.3019	27.9623	3	2	+	31	31	47.2	81.399	136.87	66	0.000102579	3.16104	Am9941	WD40 repeat
NaN	22.2609	0	2		3	3	11.5	48.296	3.3093	3	1	n/a	Am9944	short chain dehydrogenase reductase
24.8804	24.6874	3	2		8	8	60.8	16.752	12.692	22	0.761753	-1.1431	Am9954	NADH dehydrogenase alpha subcomplex subunit 8
29.0148	30.8375	3	2	+	27	25	32.9	89.946	315.97	109	0.00736205	3.53755	Am9971	malate dehydrogenase
24.0306	NaN	2	0		4	2	9.1	72.754	12.974	5	1	n/a	Am9972	alpha beta hydrolase fold family
23.2658	NaN	2	0		2	2	2.5	111.09	2.717	3	1	n/a	Am9980	ras GEF
28.9855	25.7617	3	2	+	12	12	24.7	60.573	160.73	44	0.000195365	-9.34296	Am9981	peptidase S28
NaN	22.0522	0	2		2	2	6.1	41.474	3.2962	4	1	n/a	Am9983	ribonuclease H
26.1232	26.0717	3	2		14	14	37.1	57.114	73.58	44	0.549517	-1.03636	Am9990	duf89 domain-containing
25.0017	27.2828	3	2	+	5	5	15.4	44.506	68.178	18	0.00866064	4.86025	Am9991	aspartic peptidase A1

## Sheet: Unique to Broth
Mean Agar	Mean Broth	Valid values Agar	Valid values Broth	Student's T-test Significant Broth_Agar	Peptides	Unique peptides	Sequence coverage [%]	Mol. weight [kDa]	Score	MS/MS Count	Student's T-test p-value Broth_Agar	Fold Increase: Broth (+) vs Agar (-)	Protein ID	Protein Function	Putative JGI Cluster No.
NaN	28.5641	0	2		2	2	1.8	150.6	2.8722	3	1	n/a	Am6601	ATP-dependent DNA helicase
NaN	27.5442	0	2		3	3	44.9	14.434	49.777	7	1	n/a	Am15760	ribosomal 60S
NaN	27.2732	0	2		7	7	26.7	39.908	26.275	12	1	n/a	Am16169	short-chain dehydrogenase
NaN	27.2305	0	2		14	14	51.3	28.299	55.513	22	1	n/a	Am5538	ubiquitin family
NaN	27.1691	0	2		21	20	13.5	308.24	62.458	33	1	n/a	Am16822	hypothetical protein SCHCODRAFT_108983, partial
NaN	27.0863	0	2		13	13	17	130.99	72.173	22	1	n/a	Am17951	cytochrome p450
NaN	27.0686	0	2		5	5	80.6	6.5172	27.692	10	1	n/a	Am15336	hypothetical protein AGABI2DRAFT_138020
NaN	27.0328	0	2		6	6	54	18.085	45.97	9	1	n/a	Am10540	rotamase-domain-containing
NaN	26.8959	0	2		3	3	57.3	11.116	48.103	9	1	n/a	Am8397	dead deah box helicase
NaN	26.846	0	2		17	17	36.5	59.798	48.045	26	1	n/a	Am7418	T-complex 1
NaN	26.8148	0	2		6	6	68.4	10.805	17.946	13	1	n/a	Am13778	rpel repeat
NaN	26.7761	0	2		13	13	27.5	68.014	54.94	25	1	n/a	Am20212	alcohol oxidase
NaN	26.7382	0	2		10	10	14.7	94.806	64.86	21	1	n/a	Am6113	rnapii degradation factor
NaN	26.708	0	2		13	13	26.9	58.667	34.083	24	1	n/a	Am15934	t-complex eta subunit (tcp-1-eta)
NaN	26.528	0	2		10	10	27.5	50.478	64.68	20	1	n/a	Am18260	beta-tubulin 2
NaN	26.4364	0	2		3	3	34.5	12.705	37.346	6	1	n/a	Am12365	Unknown function protein
NaN	26.2928	0	2		12	12	28	72.085	121.4	19	1	n/a	Am11305	alcohol oxidase
NaN	26.2724	0	2		6	6	79.1	11.862	68.9	10	1	n/a	Am11030	Unknown function protein
NaN	26.2543	0	2		11	11	22.9	50.818	49.144	18	1	n/a	Am7459	argininosuccinate lyase
NaN	26.2138	0	2		17	17	13.2	174.08	52.965	22	1	n/a	Am10141	sh3 domain-containing
NaN	26.1175	0	2		8	8	24.1	58.923	23.191	16	1	n/a	Am5214	1-aminocyclopropane-1-carboxylate deaminase
NaN	26.0888	0	2		4	4	27.7	16.248	12.627	7	1	n/a	Am20219	hypothetical protein Moror_17792
NaN	25.9448	0	2		7	6	25.6	37.207	29.551	14	1	n/a	Am16824	alpha beta hydrolase fold
NaN	25.8994	0	2		13	13	18.9	114.56	45.004	26	1	n/a	Am12265	vesicular-fusion SEC18
NaN	25.8897	0	2		4	4	19.5	32.861	12.179	7	1	n/a	Am4088	carbohydrate-binding module family 13
NaN	25.8846	0	2		9	9	30.9	22.572	26.457	15	1	n/a	Am17550	nuclear movement nudC
NaN	25.8732	0	2		11	11	17.6	124.74	39.799	16	1	n/a	Am15315	cytoskeleton assembly control sla1
NaN	25.8547	0	2		5	5	25.7	12.685	11.738	9	1	n/a	Am7444	eukaryotic translation initiation factor 1
NaN	25.7952	0	2		3	3	58.6	9.4444	15.417	5	1	n/a	Am15785	nadh:ubiquinone oxidoreductase subunit
NaN	25.7762	0	2		11	11	32.7	48.937	52.37	17	1	n/a	Am16662	mannose-1-phosphate guanylyltransferase
NaN	25.7069	0	2		4	4	5.6	107.44	20.489	8	1	n/a	Am16303	hypothetical protein Moror_17847
NaN	25.6961	0	2		11	11	28.4	63.552	30.593	18	1	n/a	Am3469	eukaryotic translation initiation factor 3 subunit d
NaN	25.6795	0	2		2	2	23	16.706	23.075	7	1	n/a	Am8987	ubiquitin-conjugating enzyme
NaN	25.6582	0	2		7	7	16.6	104.41	47.733	13	1	n/a	Am6682	glycosyltransferase family 2
NaN	25.6167	0	2		7	7	37.2	21.304	46.449	15	1	n/a	Am16476	vacuolar-sorting SNF7
NaN	25.6074	0	2		8	8	35.4	41.369	41.963	12	1	n/a	Am9775	lipid droplet-associated perilipin
NaN	25.5781	0	2		9	9	26.9	57.638	101.62	16	1	n/a	Am9562	epsin domain-containing
NaN	25.5344	0	2		4	4	13.4	58.888	29.874	10	1	n/a	Am5086	r3h domain
NaN	25.4998	0	2		5	5	22.4	33.666	36.803	13	1	n/a	Am16975	hypothetical protein AGABI1DRAFT_111009
NaN	25.4938	0	2		10	10	36.7	41.728	23.21	17	1	n/a	Am9069	DNA damage-inducible 1
NaN	25.4508	0	2		2	2	27.2	18.811	40.052	4	1	n/a	Am19387	rna binding
NaN	25.4367	0	2		11	11	17.1	93.64	27.649	14	1	n/a	Am11540	coatomer beta subunit
NaN	25.4227	0	2		8	8	17.2	59.549	49.779	14	1	n/a	Am17483	rrna primary transcript binding
NaN	25.3451	0	2		7	6	11.7	91.494	15.095	11	1	n/a	Am2581	eukaryotic initiation factor 4f subunit p130
NaN	25.3167	0	2		4	4	41.9	21.384	30.902	6	1	n/a	Am4815	hypothetical protein SERLADRAFT_466369
NaN	25.2973	0	2		11	11	20.9	71.764	34.91	20	1	n/a	Am11270	regulator of G signaling
NaN	25.2605	0	2		17	4	60.8	25.669	11.737	7	1	n/a	Am17609	cysteine peroxiredoxin
NaN	25.2553	0	2		8	8	14	118.98	19.749	14	1	n/a	Am12422	STE STE20 PAKA kinase
NaN	25.245	0	2		4	4	39.7	13.873	25.339	6	1	n/a	Am10599	small nucleolar ribonucleo SNU13
NaN	25.1745	0	2		7	7	23.7	45.071	18.729	12	1	n/a	Am17322	translation initiation factor eIF4e
NaN	25.1703	0	2		5	5	36.6	17.339	25.946	9	1	n/a	Am11900	small heat shock
NaN	25.1408	0	2		5	5	19.1	44.124	18.172	12	1	n/a	Am13614	RAN binding
NaN	25.094	0	2		5	5	11.5	81.409	20.255	8	1	n/a	Am14689	YTH-domain-containing
NaN	25.0718	0	2		5	5	30.9	23.29	51.715	8	1	n/a	Am486	pdgfa associated 1
NaN	25.0572	0	2		7	7	16.8	56.07	23.043	12	1	n/a	Am7430	anthranilate synthase component
NaN	25.0532	0	2		4	4	35.7	21.12	8.8433	8	1	n/a	Am16114	hypothetical protein CONPUDRAFT_141808
NaN	25.0506	0	2		5	5	54.5	13.584	9.7072	9	1	n/a	Am19487	prefoldin subunit 6
NaN	25.0329	0	2		5	5	26.1	25.562	23.363	7	1	n/a	Am18611	SH3-domain-containing
NaN	24.9915	0	2		12	12	17.9	104.11	38.804	19	1	n/a	Am11548	topoisomerase II
NaN	24.9757	0	2		4	4	13	28.217	23.575	7	1	n/a	Am7413	histone h1
NaN	24.9465	0	2		8	7	6.6	216.23	13.469	13	1	n/a	Am14493	ubiquitin- ligase
NaN	24.9034	0	2		3	3	27	12.876	12.397	4	1	n/a	Am18661	sterol-binding
NaN	24.8864	0	2		2	2	8.5	31.332	4.9416	3	1	n/a	Am15083	hypothetical protein Moror_270
NaN	24.846	0	2		4	3	19.3	45.813	8.099	6	1	n/a	Am4522	WD40 repeat
NaN	24.8443	0	2		7	7	12.5	82.044	9.8533	12	1	n/a	Am17497	anthranilate synthase
NaN	24.8288	0	2		2	2	2.6	133.15	14.138	5	1	n/a	Am19201	RAD26-like SNF2 family DNA-dependent ATPase
NaN	24.8266	0	2		3	3	9.3	45.46	7.8397	5	1	n/a	Am12529	stress DDR48
NaN	24.7994	0	2		7	7	12.7	85.329	43.168	15	1	n/a	Am19357	Metallo-dependent hydrolase
NaN	24.7951	0	2		4	3	41.7	11.967	44.734	7	1	n/a	Am18450	predicted protein
NaN	24.7832	0	2		3	3	7.9	47.48	40.294	7	1	n/a	Am1582	HLH-domain-containing
NaN	24.7738	0	2		8	8	60.1	22.148	15.509	13	1	n/a	Am11241	that induces appearance of
NaN	24.7532	0	2		3	3	18.7	15.038	8.4984	5	1	n/a	Am14868	hypothetical protein FOMMEDRAFT_107554
NaN	24.7446	0	2		4	4	9.2	65.205	12.266	7	1	n/a	Am19476	recombination signal binding for immunoglobulin kappa j region-like
NaN	24.7362	0	2		4	4	12.3	35.195	32.79	6	1	n/a	Am15945	predicted protein
NaN	24.7341	0	2		6	6	20	44.801	18.719	9	1	n/a	Am17570	#NAME?
NaN	24.7283	0	2		8	8	41.2	22.806	28.203	9	1	n/a	Am8497	vacuolar assembly DID2
NaN	24.7118	0	2		6	6	12.7	91.926	17.559	8	1	n/a	Am3249	HOOK-domain-containing
NaN	24.7097	0	2		6	6	17.9	78.919	42.642	8	1	n/a	Am14435	hypothetical protein CC1G_12460
NaN	24.7094	0	2		5	5	26	36.229	19.092	11	1	n/a	Am10040	WD40 repeat
NaN	24.7066	0	2		6	5	9.4	108.44	12.264	9	1	n/a	Am19317	gpi-anchor transamidase
NaN	24.6958	0	2		2	2	13.8	14.705	25.981	7	1	n/a	Am14081	hypothetical protein CONPUDRAFT_75504
NaN	24.6912	0	2		5	5	7.1	63.276	11.426	8	1	n/a	Am15582	heat shock transcription factor 4
NaN	24.6807	0	2		5	5	21.1	42.025	19.413	9	1	n/a	Am17304	pre-mRNA-splicing factor CEF1
NaN	24.6591	0	2		6	6	13.3	83.648	19.968	7	1	n/a	Am15058	ccch-type zn-finger
NaN	24.6561	0	2		10	10	15.9	113.01	22.16	15	1	n/a	Am15869	predicted protein
NaN	24.6186	0	2		5	5	15	68.096	12.287	7	1	n/a	Am17846	tumor antigen cml66-l
NaN	24.5975	0	2		3	3	48.9	10.573	4.3764	4	1	n/a	Am18727	hypothetical protein Moror_7258
NaN	24.5914	0	2		8	8	10.7	112.64	18.784	15	1	n/a	Am13692	and fes cip4 domain-containing
NaN	24.5619	0	2		3	3	13.9	34.326	7.2391	7	1	n/a	Am15923	SH3-domain-containing membrane
NaN	24.558	0	2		6	4	15.6	59.956	7.791	9	1	n/a	Am13564	voltage-gated potassium channel beta-2 subunit
NaN	24.5292	0	2		4	3	4.3	118.79	11.351	5	1	n/a	Am19319	WD40 repeat
NaN	24.5276	0	2		3	3	41.4	11.101	8.3689	3	1	n/a	Am6758	hypothetical protein CC1G_11698
NaN	24.4947	0	2		3	3	10.9	37.291	6.9741	7	1	n/a	Am17740	short chain dehydrogenase reductase
NaN	24.4945	0	2		4	4	13.7	30.331	10.373	9	1	n/a	Am6695	RNA-binding domain-containing
NaN	24.4937	0	2		7	7	9	146.07	16.334	11	1	n/a	Am12298	hypothetical protein GLOTRDRAFT_136558
NaN	24.4933	0	2		7	7	15.7	92.096	19.39	13	1	n/a	Am15042	cbs and pb1 domain-containing
NaN	24.4874	0	2		3	3	13.1	31.818	6.8774	5	1	n/a	Am14003	ATG16-domain-containing
NaN	24.4796	0	2		6	5	15	90.446	7.8976	8	1	n/a	Am13952	hypothetical protein Moror_13137
NaN	24.4787	0	2		6	6	24	39.203	13.9	9	1	n/a	Am10783	3-ketoacyl- thiolase
NaN	24.4737	0	2		4	4	15.8	29.493	15.714	9	1	n/a	Am17613	hypothetical protein SERLADRAFT_416512
NaN	24.4652	0	2		7	7	35.1	43.288	20.472	9	1	n/a	Am13053	nucleoporin nsp1
NaN	24.4595	0	2		7	7	9.1	112.42	12.677	8	1	n/a	Am3027	general vesicular transport factor p115
NaN	24.4463	0	2		2	2	4.1	66.447	1.5216	5	1	n/a	Am11473	predicted protein
NaN	24.4289	0	2		2	2	16.9	13.323	23.097	6	1	n/a	Am12289	duf1960 family
NaN	24.4244	0	2		5	5	32.3	18.488	20.636	7	1	n/a	Am3240	nucleic acid-binding
NaN	24.4226	0	2		6	6	20.2	47.281	18.96	13	1	n/a	Am16674	katanin p60 atpase domain-containing
NaN	24.4183	0	2		6	6	10.4	109.33	17.823	4	1	n/a	Am14459	hypothetical protein Moror_11405
NaN	24.4144	0	2		8	2	36.3	20.379	4.9654	3	1	n/a	Am7894	D-lactaldehyde dehydrogenase
NaN	24.4088	0	2		5	5	10.8	54.942	7.3447	6	1	n/a	Am13911	zinc-finger zpr1
NaN	24.3803	0	2		3	3	12	45.286	5.0301	7	1	n/a	Am14763	eukaryotic translation initiation factor 5
NaN	24.3706	0	2		3	3	21.9	25.36	20.755	5	1	n/a	Am7446	RNA-binding domain-containing
NaN	24.3454	0	2		2	2	14.9	27.437	17.954	5	1	n/a	Am13571	hypothetical protein SERLADRAFT_474963
NaN	24.3418	0	2		5	4	27.5	30.108	8.7851	7	1	n/a	Am13925	NAD P-binding
NaN	24.3288	0	2		6	6	10.3	76.882	8.8342	8	1	n/a	Am14427	phenylalanine ammonia-lyase
NaN	24.3211	0	2		4	4	36.4	20.438	10.357	6	1	n/a	Am17329	Prefoldin alpha subunit
NaN	24.3006	0	2		3	3	10.2	50.71	23.343	5	1	n/a	Am18694	eukaryotic translation initiation factor 4A
NaN	24.2969	0	2		6	6	4.8	205.73	16.343	10	1	n/a	Am13478	ubiquitin- ligase
NaN	24.2861	0	2		4	3	9.7	42.087	12.366	5	1	n/a	Am16709	subtilisin-like protease
NaN	24.2743	0	2		2	2	19.2	28.723	21	5	1	n/a	Am13593	transport sec22
NaN	24.2525	0	2		6	6	30	25.085	22.2	8	1	n/a	Am19975	prefoldin subunit
NaN	24.2478	0	2		2	2	10.4	28.146	6.2887	4	1	n/a	Am8936	shwachman-bodian-diamond syndrome
NaN	24.2449	0	2		2	2	23.8	15.949	11.575	4	1	n/a	Am17191	predicted protein
NaN	24.2447	0	2		3	3	13.8	32.848	5.9279	4	1	n/a	Am8156	Unknown function protein
NaN	24.2127	0	2		7	7	12.8	105.44	14.842	12	1	n/a	Am1181	septation imp2
NaN	24.1979	0	2		5	5	28.9	31.911	8.1697	7	1	n/a	Am19118	CORD and CS domain-containing
NaN	24.1941	0	2		2	2	33.3	7.9699	4.4415	2	1	n/a	Am15036	DUF1909-domain-containing
NaN	24.187	0	2		7	7	21.2	53.151	10.252	11	1	n/a	Am18499	camp-dependent kinase regulatory subunit
NaN	24.1603	0	2		5	5	12	58.445	12.621	9	1	n/a	Am20294	VHS-domain-containing
NaN	24.1587	0	2		2	2	19.1	17.486	4.4058	4	1	n/a	Am19402	Unknown function protein
NaN	24.1579	0	2		2	2	19.3	12.88	10.664	4	1	n/a	Am12692	camp-regulated phospho family
NaN	24.1567	0	2		9	9	13.1	97.512	14.416	11	1	n/a	Am10788	predicted protein
NaN	24.1566	0	2		3	3	13.8	33.142	5.4567	5	1	n/a	Am14174	Aldo keto reductase
NaN	24.1477	0	2		6	6	25.3	53.795	13.68	7	1	n/a	Am20071	CK1 CK1 CK1-G kinase
NaN	24.1476	0	2		6	6	14	40.965	13.131	7	1	n/a	Am18632	RNA-binding domain-containing
NaN	24.1451	0	2		5	5	11.9	49.978	6.8214	6	1	n/a	Am5995	aldehyde dehydrogenase
NaN	24.1354	0	2		5	5	13.2	62.707	9.2139	9	1	n/a	Am11107	multifunctional beta-oxidation
NaN	24.1325	0	2		7	7	9.7	99.492	10.651	9	1	n/a	Am13262	ankyrin unc44
NaN	24.1254	0	2		7	7	11.3	109.99	15.949	11	1	n/a	Am16854	ARM repeat-containing
NaN	24.0763	0	2		3	3	9.5	40.083	12.013	6	1	n/a	Am19360	developmentally regulated GTP binding 1
NaN	24.0749	0	2		3	3	11.8	57.163	9.6808	2	1	n/a	Am7403	serine threonine kinase receptor associated
NaN	24.0679	0	2		2	2	20.1	19.972	6.9962	3	1	n/a	Am11888	synaptobrevin
NaN	24.067	0	2		3	3	16	26.391	11.65	3	1	n/a	Am265	ras
NaN	24.0648	0	2		3	3	32.5	19.583	3.4025	4	1	n/a	Am4706	dopa 4,5-dioxygenase
NaN	24.0607	0	2		3	3	10.3	37.619	8.3926	5	1	n/a	Am20252	short-chain dehydrogenase
NaN	24.0571	0	2		4	4	13.8	32.731	8.2766	7	1	n/a	Am9467	transcription elongation factor
NaN	24.0305	0	2		3	3	15.5	19.628	7.4802	5	1	n/a	Am12249	cop9 complex subunit 7a
NaN	24.0194	0	2		3	3	23.1	24.535	8.5939	8	1	n/a	Am10441	histidine-phosphotransfer domain HPT domain-containing
NaN	24.0141	0	2		6	6	15	66.418	9.2539	5	1	n/a	Am9643	DUF382-domain-containing
NaN	24.0133	0	2		7	7	15.5	63.727	9.581	9	1	n/a	Am9573	ribosomal L1
NaN	24.0025	0	2		4	4	8.6	64.138	8.9156	11	1	n/a	Am11475	hypothetical protein CONPUDRAFT_82796
NaN	23.9939	0	2		3	3	16.1	23.354	7.5308	5	1	n/a	Am9723	NADP+-dependent D-mannitol dehydrogenase
NaN	23.9938	0	2		7	7	10.2	104.31	8.6885	8	1	n/a	Am5711	glycosyltransferase family 8
NaN	23.9903	0	2		7	2	67.5	12.201	11.003	5	1	n/a	Am5874	microtubule binding
NaN	23.9875	0	2		2	2	10.1	28.297	3.6027	3	1	n/a	Am18219	Phospholipase carboxylesterase
NaN	23.987	0	2		3	3	35	15.219	8.0701	3	1	n/a	Am16042	Non-catalytic module family EXPN
NaN	23.9807	0	2		6	6	11.1	73.964	8.2382	10	1	n/a	Am9338	PSP1-domain-containing
NaN	23.9795	0	2		2	2	6.8	61.832	6.901	4	1	n/a	Am12553	Fet3 ferroxidase
NaN	23.9695	0	2		2	2	3.1	66.823	2.7473	4	1	n/a	Am19667	vacuolar 8
NaN	23.9583	0	2		4	4	29.7	17.283	14.938	5	1	n/a	Am17163	RWD domain-containing
NaN	23.94	0	2		9	9	12.4	96.37	30.543	12	1	n/a	Am18720	myosin heavy chain
NaN	23.9304	0	2		3	3	20.8	33.974	5.4342	5	1	n/a	Am19901	transporter SEC9
NaN	23.9195	0	2		3	2	28.9	10.662	13.046	6	1	n/a	Am4277	predicted protein
NaN	23.919	0	2		6	6	22.1	45.147	19.04	14	1	n/a	Am16079	predicted protein
NaN	23.88	0	2		4	4	10.7	81.543	7.1773	8	1	n/a	Am5081	WD40 repeat
NaN	23.8773	0	2		6	5	13.8	71.975	9.404	10	1	n/a	Am19934	snf 1
NaN	23.8702	0	2		3	3	25.5	17.195	10.399	6	1	n/a	Am17938	mitochondrial import inner membrane translocase subunit tim16
NaN	23.8669	0	2		3	3	4.9	48.485	5.1525	4	1	n/a	Am5057	phosphatidylserine decarboxylase
NaN	23.8654	0	2		2	2	6.1	44.861	19.526	7	1	n/a	Am5669	RNA-binding domain-containing
NaN	23.8423	0	2		3	3	31.8	11.653	11.833	5	1	n/a	Am16589	peptidyl-prolyl cis-trans isomerase
NaN	23.8304	0	2		4	4	38.7	20.651	11.531	6	1	n/a	Am3949	inorganic phosphate transporter
NaN	23.8285	0	2		3	3	8.6	45.233	5.2571	3	1	n/a	Am16302	hypothetical protein Moror_17846
NaN	23.8193	0	2		4	4	6.7	105.16	13.327	7	1	n/a	Am16119	gtp binding
NaN	23.8156	0	2		5	5	14.6	65.694	4.76	5	1	n/a	Am9579	RNA binding
NaN	23.807	0	2		3	3	3.7	147.16	9.0579	4	1	n/a	Am13776	cellular morphogenesis
NaN	23.8068	0	2		6	5	11.6	93.3	13.487	6	1	n/a	Am10406	heterokaryon incompatibility het-c
NaN	23.795	0	2		4	4	13.3	41.931	13.679	7	1	n/a	Am17417	wsc domain
NaN	23.7894	0	2		3	3	15.7	29.281	9.8602	5	1	n/a	Am10770	thioredoxin domain-containing
NaN	23.7806	0	2		8	2	6.9	166.1	16.992	6	1	n/a	Am11194	Tco1 HAMP domain related type IA HK
NaN	23.7769	0	2		3	3	7.6	39.29	5.1908	8	1	n/a	Am7774	adp-ribose pyrophosphatase
NaN	23.7733	0	2		4	4	4.9	76.402	10.155	4	1	n/a	Am17235	ENTH-domain-containing
NaN	23.7717	0	2		4	4	14.2	44.29	14.8	7	1	n/a	Am16519	1-acylglycerol-3-phosphate O
NaN	23.7666	0	2		5	5	9.4	77.525	8.1634	8	1	n/a	Am14363	homeobox cut
NaN	23.7657	0	2		4	4	11	68.986	10.575	6	1	n/a	Am5593	glycosyltransferase family 50
NaN	23.7568	0	2		5	5	30.4	38.192	5.645	9	1	n/a	Am16612	signal recognition SRP19 subunit
NaN	23.747	0	2		3	3	8.1	61.893	10.89	5	1	n/a	Am19841	splicing factor CC1
NaN	23.7444	0	2		4	4	10.2	64.088	7.0888	5	1	n/a	Am4054	pre-mRNA-processing 45
NaN	23.7426	0	2		6	6	7.3	126.7	11.323	7	1	n/a	Am8930	TPR
NaN	23.7355	0	2		3	3	7.3	59.34	10.643	6	1	n/a	Am3967	galactokinase gal
NaN	23.7149	0	2		4	4	11.8	62.605	7.154	8	1	n/a	Am14699	not2 family
NaN	23.7095	0	2		6	6	6.6	137.32	9.3028	9	1	n/a	Am14313	AGC AGC-Unique kinase
NaN	23.7028	0	2		6	6	6.5	176.81	6.8734	8	1	n/a	Am17785	myosin 5
NaN	23.6917	0	2		5	5	16.8	54.281	9.695	7	1	n/a	Am8931	hypothetical protein Moror_7
NaN	23.6666	0	2		6	6	21.1	51.716	8.5104	7	1	n/a	Am6582	PH-domain-containing
NaN	23.6576	0	2		3	3	22.8	24.775	7.3232	6	1	n/a	Am15055	breast carcinoma amplified sequence 2
NaN	23.6509	0	2		3	3	4.6	140.87	13.518	7	1	n/a	Am15961	myosin class I heavy chain
NaN	23.6435	0	2		3	3	8	59.405	4.7942	3	1	n/a	Am8933	bzip transcription factor
NaN	23.6303	0	2		6	6	10.3	98.904	13.339	8	1	n/a	Am20183	cystathionine beta-lyase
NaN	23.6264	0	2		6	6	18.4	61.424	12.048	7	1	n/a	Am13743	60S ribosomal export NMD3
NaN	23.6229	0	2		4	4	15.1	44.913	10.48	7	1	n/a	Am13784	dynactin 2
NaN	23.6172	0	2		3	3	9.5	42.315	8.8826	4	1	n/a	Am15195	nucleotide exchange factors
NaN	23.6109	0	2		4	4	15.5	22.539	6.6673	6	1	n/a	Am1853	vhs domain
NaN	23.6073	0	2		4	4	8.7	73.173	6.559	6	1	n/a	Am5448	RNA-binding Nrd1
NaN	23.6042	0	2		2	2	3.2	106.54	23.177	8	1	n/a	Am15766	predicted protein
NaN	23.6017	0	2		3	3	18	15.144	6.3374	4	1	n/a	Am19829	UPF0041-domain-containing
NaN	23.5946	0	2		4	4	12	32.524	6.4384	5	1	n/a	Am17466	ap-domain-containing
NaN	23.5916	0	2		5	5	5.5	135.38	14.407	5	1	n/a	Am19185	glycoside hydrolase
NaN	23.5805	0	2		5	5	27	32.791	7.9644	7	1	n/a	Am18654	3-oxoacyl-(acyl-carrier- ) reductase
NaN	23.5556	0	2		4	4	2.7	214.59	14.247	5	1	n/a	Am3938	atp-dependent protease la
NaN	23.5508	0	2		2	2	7.2	49.514	20.866	6	1	n/a	Am14128	septin family P-loop GTPase
NaN	23.5483	0	2		4	4	6.9	126.82	8.4413	6	1	n/a	Am5092	hypothetical protein Moror_9475
NaN	23.5439	0	2		2	2	16.4	20.558	11.875	3	1	n/a	Am17336	inosine triphosphate pyrophosphatase
NaN	23.5295	0	2		4	4	6.7	97.237	9.221	5	1	n/a	Am10282	hypothetical protein AGABI1DRAFT_75808
NaN	23.5269	0	2		6	6	11	115.32	11.575	10	1	n/a	Am18741	kinesin domain-containing
NaN	23.5205	0	2		3	3	5.4	113.19	4.093	5	1	n/a	Am17632	nuclear pore complex
NaN	23.5197	0	2		4	4	8.4	75.271	12.346	7	1	n/a	Am13891	glycoside hydrolase family 51
NaN	23.4954	0	2		2	2	13.5	36.716	6.4645	3	1	n/a	Am17488	peroxin19 pex19p
NaN	23.4859	0	2		3	3	4.7	83.748	10.632	5	1	n/a	Am13981	Adaptor complex beta subunit
NaN	23.4857	0	2		2	2	13.8	30.672	7.4747	3	1	n/a	Am12245	S-adenosyl-L-methionine-dependent methyltransferase
NaN	23.4768	0	2		5	5	4	165.47	12.082	6	1	n/a	Am11551	signal transducer
NaN	23.4728	0	2		5	5	16	49.706	18.884	6	1	n/a	Am5089	ATPase V1 complex subunit H
NaN	23.4597	0	2		4	4	3.9	143.74	7.0683	6	1	n/a	Am15105	argonaute
NaN	23.4557	0	2		6	6	3.9	260.67	12.781	8	1	n/a	Am20143	ARM repeat-containing
NaN	23.4536	0	2		2	2	13.9	15.812	3.906	3	1	n/a	Am11543	ATP20 subunit G of the mitochondrial F1F0 ATP synthase
NaN	23.447	0	2		4	4	11.9	39.066	7.7027	6	1	n/a	Am3977	translation machinery-associated 46
NaN	23.429	0	2		5	5	9.3	119.38	10.684	7	1	n/a	Am19808	P-loop containing nucleoside triphosphate hydrolase
NaN	23.4245	0	2		3	3	8.1	71.387	10.056	6	1	n/a	Am17879	CAMK RAD53 kinase
NaN	23.4199	0	2		6	6	3.5	237.98	17.939	8	1	n/a	Am5079	Not1-domain-containing
NaN	23.4196	0	2		7	7	13.1	68.079	8.0313	8	1	n/a	Am12115	#NAME?
NaN	23.4018	0	2		5	5	8.2	69.848	4.7441	7	1	n/a	Am688	nucleotide-diphospho-sugar transferase
NaN	23.3976	0	2		3	3	12.6	38.822	6.8387	5	1	n/a	Am9803	L-arabinitol 4-dehydrogenase
NaN	23.376	0	2		5	5	24.7	40.373	20.274	6	1	n/a	Am20314	cobw domain-containing 2-like
NaN	23.3729	0	2		2	2	1	278.71	5.5134	3	1	n/a	Am13787	hypothetical protein GLOTRDRAFT_120580
NaN	23.3724	0	2		5	5	6.8	141.16	11.028	7	1	n/a	Am5360	hypothetical protein GLOTRDRAFT_135903
NaN	23.3701	0	2		4	4	14	43.541	5.6922	2	1	n/a	Am19281	serine threonine phosphatase 2C
NaN	23.3679	0	2		3	3	3.3	110.06	5.128	6	1	n/a	Am3944	phosphatidylserine decarboxylase
NaN	23.3603	0	2		6	6	5.7	126.58	16.971	7	1	n/a	Am18578	zinc finger ccch type domain containing
NaN	23.3501	0	2		2	2	14.7	23.539	6.0011	4	1	n/a	Am9541	ATP phosphoribosyltransferase
NaN	23.3491	0	2		3	3	9.2	60.2	6.7224	4	1	n/a	Am17519	protein prenylyltransferase
NaN	23.3351	0	2		3	3	9.5	61.698	14.547	3	1	n/a	Am12299	phosphoribosylaminoimidazole carboxylase
NaN	23.33	0	2		8	3	10.1	111.52	7.7072	7	1	n/a	Am15759	5-oxoprolinase (ATP-hydrolysing)
NaN	23.3245	0	2		2	2	26.9	15.501	11.608	5	1	n/a	Am14116	Prefoldin subunit 4
NaN	23.298	0	2		3	3	6.3	69.915	3.8536	5	1	n/a	Am11626	predicted protein
NaN	23.2922	0	2		2	2	9.9	27.583	12.603	6	1	n/a	Am7535	DUF1771-domain-containing
NaN	23.2797	0	2		3	3	16.3	23.511	4.6733	5	1	n/a	Am7383	calmodulin
NaN	23.2788	0	2		2	2	17	24.884	12.536	4	1	n/a	Am14445	rho small monomeric gtpase
NaN	23.2699	0	2		4	4	4.8	122.57	8.6814	6	1	n/a	Am5826	CAMK CAMKL Kin4 kinase
NaN	23.2656	0	2		2	2	9.9	15.273	4.3424	3	1	n/a	Am17640	histone-specific chaperone chz1
NaN	23.2619	0	2		3	3	18.4	25.868	24.463	5	1	n/a	Am17647	vesicle transport v-snare vti1
NaN	23.2602	0	2		3	3	10.5	37.221	6.2513	3	1	n/a	Am11579	2-nitropropane dioxygenase
NaN	23.2592	0	2		4	4	12.1	51.434	22.056	6	1	n/a	Am19230	mitochondrial inner membrane
NaN	23.2508	0	2		2	2	7.7	36.502	7.1418	3	1	n/a	Am9188	pre-mRNA-splicing factor ISY1
NaN	23.2375	0	2		2	2	3.2	44.415	12.445	3	1	n/a	Am6126	choline-phosphate cytidylyltransferase
NaN	23.2309	0	2		2	2	6.2	32.999	4.5304	4	1	n/a	Am2000	t-SNARE
NaN	23.2264	0	2		5	5	17.7	32.73	5.0153	5	1	n/a	Am14169	short-chain dehydrogenase
NaN	23.2185	0	2		6	6	4.7	206.31	12.653	10	1	n/a	Am16844	hypothetical protein Moror_361
NaN	23.2113	0	2		3	3	3.5	113.68	6.6612	3	1	n/a	Am19390	pa domain-containing
NaN	23.1984	0	2		2	2	2	105.39	4.6947	4	1	n/a	Am8350	hypothetical protein AGABI1DRAFT_45090
NaN	23.1932	0	2		4	4	7.1	78.222	6.7312	5	1	n/a	Am16107	mrs7 family
NaN	23.1834	0	2		4	4	5.1	102.33	7.7906	7	1	n/a	Am11242	predicted protein
NaN	23.1762	0	2		3	3	10	40.089	4.7648	4	1	n/a	Am9233	gata transcription factor
NaN	23.1667	0	2		3	3	9.8	72.109	6.4636	4	1	n/a	Am19450	tfiid and saga subunit
NaN	23.1644	0	2		4	4	3.5	186.28	7.9937	5	1	n/a	Am20002	TKL TKL-ccin kinase
NaN	23.157	0	2		3	3	7.1	65.257	10.597	5	1	n/a	Am17926	nucleoporin nup44
NaN	23.155	0	2		4	4	16.5	37.227	11.039	5	1	n/a	Am17512	P-loop containing nucleoside triphosphate hydrolase
NaN	23.1521	0	2		4	2	18.9	32.848	9.8227	5	1	n/a	Am1648	ARM repeat-containing
NaN	23.1511	0	2		2	2	6.8	32.63	3.2334	4	1	n/a	Am8938	HIRA-interacting 5
NaN	23.1433	0	2		5	5	16.4	63.883	6.5884	6	1	n/a	Am19442	imidazole glycerol phosphate synthase
NaN	23.1361	0	2		2	2	13.8	13.534	6.1815	3	1	n/a	Am14315	predicted protein
NaN	23.1329	0	2		3	3	10.9	38.661	6.2178	4	1	n/a	Am19834	glutathione S-
NaN	23.1318	0	2		3	3	5.5	66.389	10.793	3	1	n/a	Am698	asparagine synthase
NaN	23.1305	0	2		3	3	14.4	46.678	4.7199	4	1	n/a	Am12964	F-actin capping alpha subunit
NaN	23.1305	0	2		3	3	17.6	26.828	7.819	5	1	n/a	Am14097	Unknown function protein
NaN	23.1299	0	2		2	2	5.7	42.334	3.9178	3	1	n/a	Am17091	proteophosphoglycan ppg4
NaN	23.1272	0	2		2	2	3.7	88.277	11.241	8	1	n/a	Am10113	glycoside hydrolase family 5
NaN	23.1258	0	2		3	3	16.6	33.226	6.5647	5	1	n/a	Am20043	small nuclear ribonucleo
NaN	23.1194	0	2		4	4	16.9	53.889	11.515	7	1	n/a	Am13725	arsenical pump-driving atpase
NaN	23.1134	0	2		3	3	28.1	13.127	4.6632	3	1	n/a	Am14530	acetate-- ligase
NaN	23.1105	0	2		3	3	19.9	48.468	5.2732	4	1	n/a	Am5927	mads-box transcription factor
NaN	23.1092	0	2		3	3	10.8	52.261	6.6276	3	1	n/a	Am15866	hypothetical protein SCHCODRAFT_104424, partial
NaN	23.1074	0	2		4	4	14.8	31.414	11.49	8	1	n/a	Am19218	enoyl- hydratase isomerase family
NaN	23.0929	0	2		2	2	8.5	52.687	5.264	2	1	n/a	Am13023	ste ste7 kinase
NaN	23.0895	0	2		4	4	11.5	71.64	9.1549	6	1	n/a	Am16043	Cdc15 domain-containing
NaN	23.0822	0	2		2	2	3.5	56.692	2.2505	4	1	n/a	Am11027	fad fmn-containing dehydrogenase
NaN	23.0799	0	2		4	4	5.8	121.18	10.223	6	1	n/a	Am14366	kinase
NaN	23.0793	0	2		4	4	5.4	163.42	5.9992	4	1	n/a	Am16966	tubulin binding
NaN	23.0751	0	2		3	3	9.3	52.944	3.2178	3	1	n/a	Am20292	3-deoxy-7-phosphoheptulonate synthase
NaN	23.067	0	2		4	4	9	75.643	4.5372	3	1	n/a	Am10313	polyadenylated rna binding
NaN	23.0525	0	2		2	2	12.6	25.815	6.2903	4	1	n/a	Am14807	hypothetical protein CC1G_05999
NaN	23.0509	0	2		3	3	4.4	106.87	6.8186	8	1	n/a	Am7677	rna binding
NaN	23.0443	0	2		7	7	7.2	137.19	9.5936	9	1	n/a	Am17730	structural maintenance of chromosome 3
NaN	23.0388	0	2		3	3	4.1	121.59	9.9885	5	1	n/a	Am19672	PLP-dependent transferase
NaN	23.0378	0	2		3	3	6.4	79.949	10.397	5	1	n/a	Am15108	glucosamine 6-phosphate n-acetyltransferase
NaN	23.0374	0	2		2	2	17.3	29.426	3.413	4	1	n/a	Am306	histone-fold-containing
NaN	23.035	0	2		2	2	7.5	35.91	4.3458	3	1	n/a	Am4274	chorismate mutase
NaN	23.0182	0	2		2	2	4.3	67.441	4.2462	2	1	n/a	Am10554	extracellular elastinolytic metallo ase precursor
NaN	23.0047	0	2		4	4	15.3	38.4	6.2773	6	1	n/a	Am18893	Clavaminate synthase
NaN	22.999	0	2		5	5	9.3	86.957	10.067	8	1	n/a	Am8820	OPT oligopeptide transporter
NaN	22.9976	0	2		3	3	3	148.37	13.745	7	1	n/a	Am19454	nucleoporin
NaN	22.9972	0	2		5	5	9	84.66	6.896	6	1	n/a	Am15994	hypothetical protein Moror_16423
NaN	22.9967	0	2		2	2	6.5	18.085	2.809	4	1	n/a	Am980	RNA polymerase Rpb6
NaN	22.9861	0	2		5	5	4.8	181.69	5.5717	6	1	n/a	Am17130	copii vesicle coat
NaN	22.9851	0	2		2	2	8.2	49.75	3.2638	2	1	n/a	Am17382	hypothetical protein AGABI2DRAFT_118651
NaN	22.9764	0	2		3	3	8.1	49.886	7.3317	3	1	n/a	Am15918	Sly1 vesicle trafficking sec1
NaN	22.966	0	2		2	2	7	35.829	3.6553	4	1	n/a	Am7407	btb poz domain btb2
NaN	22.9649	0	2		6	6	13.2	82.563	12.968	9	1	n/a	Am18937	Sec1-like SNARE
NaN	22.9629	0	2		4	4	10.9	46.632	7.9044	4	1	n/a	Am15333	Clavaminate synthase
NaN	22.9571	0	2		2	2	1.1	250.22	1.8006	3	1	n/a	Am5830	NCS1 nucleoside transporter family
NaN	22.9551	0	2		3	3	5.4	128.03	10.167	5	1	n/a	Am10232	glycoside hydrolase family 18
NaN	22.9186	0	2		4	4	6.5	114.19	9.6226	6	1	n/a	Am5212	cell division control 54
NaN	22.9125	0	2		3	3	7.3	60.896	7.7274	4	1	n/a	Am19369	cystathionine gamma-synthase
NaN	22.9011	0	2		2	2	8.6	35.937	4.3523	7	1	n/a	Am18627	molybdopterin binding oxidoreductase
NaN	22.8921	0	2		2	2	18.5	28.365	8.4962	3	1	n/a	Am16653	phosphoribosylglycinamide formyltransferase
NaN	22.8844	0	2		3	3	10.9	39.963	7.2513	3	1	n/a	Am18629	pre-mrna-splicing factor 18
NaN	22.8632	0	2		2	2	2.1	117.34	3.1345	4	1	n/a	Am8399	vacuolar membrane
NaN	22.8624	0	2		3	3	4.8	129.3	5.97	4	1	n/a	Am13704	small nuclear ribonucleo
NaN	22.8603	0	2		4	2	18.3	31.426	6.8778	6	1	n/a	Am10732	3-oxoacyl-[acyl-carrier ] reductase
NaN	22.8576	0	2		2	2	11.9	37.503	5.1898	3	1	n/a	Am6683	glutathione s-transferase
NaN	22.8442	0	2		3	3	6.6	66.372	3.5324	4	1	n/a	Am15793	RING-5 domain-containing
NaN	22.8439	0	2		2	2	7.5	35.564	5.014	7	1	n/a	Am16453	aminotransferase
NaN	22.8386	0	2		4	4	11.2	47.616	3.6622	5	1	n/a	Am9466	WD40 repeat
NaN	22.8274	0	2		7	7	9.4	125.23	29.829	7	1	n/a	Am17735	glycoside hydrolase family 63
NaN	22.816	0	2		3	3	7.6	54.357	5.7872	3	1	n/a	Am15939	PCI-domain-containing
NaN	22.8026	0	2		5	5	22.7	26.262	11.979	5	1	n/a	Am12194	armadillo beta-catenin plakoglobin
NaN	22.7989	0	2		6	6	4.6	212.6	26.843	8	1	n/a	Am11282	arsenite-resistant asr2
NaN	22.7974	0	2		3	3	8.1	30.387	4.3166	4	1	n/a	Am12598	acyl- N-acyltransferase
NaN	22.7771	0	2		2	2	2.4	96.509	3.5228	4	1	n/a	Am15030	endoplasmic reticulum
NaN	22.769	0	2		3	3	4.7	100.42	4.5252	5	1	n/a	Am10186	predicted protein
NaN	22.7496	0	2		2	2	2.1	160.7	3.8719	3	1	n/a	Am14354	transcription regulator
NaN	22.749	0	2		3	3	13.6	45.067	15.736	6	1	n/a	Am5289	fatty acid hydroxylase
NaN	22.7413	0	2		2	2	2.9	120.12	5.9998	3	1	n/a	Am14140	ubiquitin conjugation factor E4
NaN	22.7346	0	2		2	2	5.2	34.965	4.4447	3	1	n/a	Am15050	predicted protein
NaN	22.7248	0	2		4	3	8.5	86.427	10.916	5	1	n/a	Am4871	Cullin-domain-containing
NaN	22.7237	0	2		3	3	12.7	32.241	3.9431	3	1	n/a	Am16617	ATP phosphoribosyltransferase
NaN	22.7234	0	2		5	5	3.4	223.75	13.804	3	1	n/a	Am19186	galactose oxidase
NaN	22.7195	0	2		3	3	10.4	50.456	7.2123	3	1	n/a	Am18442	DHH phosphoesterase
NaN	22.7161	0	2		5	5	79.3	9.1684	10.859	6	1	n/a	Am11617	cytidine deaminase
NaN	22.7119	0	2		3	3	10.5	53.567	8.1374	3	1	n/a	Am13385	mitochondrial carrier
NaN	22.7118	0	2		3	3	12	42.461	9.0935	4	1	n/a	Am14761	transcription factor iws1
NaN	22.7116	0	2		2	2	14.9	18.552	17.105	5	1	n/a	Am11553	Sm-like ribonucleo
NaN	22.7114	0	2		7	7	6.3	175.83	9.2213	7	1	n/a	Am20133	transcription elongation factor spt6
NaN	22.6987	0	2		4	4	6.2	92.179	3.7151	5	1	n/a	Am18018	ATP dependent DNA helicase
NaN	22.6916	0	2		3	3	4.4	107.72	5.2698	5	1	n/a	Am12290	minichromosome maintenance 6
NaN	22.6916	0	2		4	4	7.9	96.214	10.968	6	1	n/a	Am19865	viral a-type inclusion repeat
NaN	22.6841	0	2		6	6	5.5	130.83	12.871	10	1	n/a	Am17744	proteophosphoglycan ppg4
NaN	22.6733	0	2		3	3	5.9	89.554	5.5192	7	1	n/a	Am18425	P-loop containing nucleoside triphosphate hydrolase
NaN	22.6701	0	2		4	4	3.8	171.7	6.6376	5	1	n/a	Am13764	vacuolar sorting-associated 35
NaN	22.6472	0	2		3	3	4.9	101.15	5.0542	4	1	n/a	Am6803	cell polarity
NaN	22.6332	0	2		2	2	2.8	101.45	7.1784	4	1	n/a	Am16757	forkhead box c2
NaN	22.6311	0	2		7	3	24.4	42.436	14.653	6	1	n/a	Am17562	Aldo keto reductase
NaN	22.6116	0	2		3	3	3.9	83.307	5.6637	4	1	n/a	Am19346	Mob1 phocein
NaN	22.6112	0	2		2	2	3.7	92.573	4.5864	3	1	n/a	Am13037	hypothetical protein SERLADRAFT_437394
NaN	22.6074	0	2		4	4	5.4	118.48	6.8411	5	1	n/a	Am11356	hypothetical protein CONPUDRAFT_74098
NaN	22.597	0	2		2	2	9.5	40.183	4.7503	3	1	n/a	Am3529	heterotrimeric G alpha subunit 4
NaN	22.5895	0	2		3	3	13.8	26.695	6.361	3	1	n/a	Am14292	Maf Ham1
NaN	22.5888	0	2		2	2	3.8	78.885	11.06	4	1	n/a	Am14692	predicted protein
NaN	22.5844	0	2		3	3	12.8	39.965	6.4267	3	1	n/a	Am5197	transcription initiation factor iif subunit beta
NaN	22.5805	0	2		4	4	5.9	92.626	7.6736	6	1	n/a	Am13775	zinc finger 622
NaN	22.5688	0	2		6	6	7.8	130.78	5.7154	5	1	n/a	Am7408	predicted protein
NaN	22.564	0	2		2	2	8	30.094	4.1666	3	1	n/a	Am17797	hypothetical protein CONPUDRAFT_162540
NaN	22.5455	0	2		2	2	9.4	27.711	2.7124	2	1	n/a	Am10135	pyridoxamine 5 -phosphate oxidase
NaN	22.5355	0	2		2	2	2.9	108.71	4.9142	5	1	n/a	Am15033	kh domain
NaN	22.5105	0	2		2	2	2.9	113.75	4.079	4	1	n/a	Am10338	siderophore biosynthesis regulatory
NaN	22.4963	0	2		4	3	10.4	52.957	5.9994	6	1	n/a	Am5176	cytochrome P450
NaN	22.4961	0	2		3	3	13.6	27.792	4.7759	3	1	n/a	Am14590	SAICAR synthase
NaN	22.4945	0	2		3	3	7.8	56.786	7.5935	4	1	n/a	Am15576	Nop domain-containing
NaN	22.4919	0	2		5	5	8.3	95.642	5.1667	7	1	n/a	Am6246	that interacts with silencing s at the telomere
NaN	22.4466	0	2		2	2	8.4	48.954	7.1765	2	1	n/a	Am5193	PLP-dependent transferase
NaN	22.4457	0	2		2	2	33	10.108	2.5625	3	1	n/a	Am5681	alpha beta-hydrolase
NaN	22.4368	0	2		3	3	3.5	138.21	5.527	4	1	n/a	Am15733	Pkinase-domain-containing
NaN	22.3962	0	2		3	3	5.2	52.859	4.1174	5	1	n/a	Am19443	hypothetical protein CC1G_10535
NaN	22.3922	0	2		5	5	7.7	79.887	10.072	4	1	n/a	Am15470	dynamin dnm1
NaN	22.391	0	2		3	3	6.2	82.056	2.1211	3	1	n/a	Am15080	ATP dependent DNA helicase
NaN	22.3801	0	2		3	3	9.2	45.253	4.0902	4	1	n/a	Am17041	predicted protein
NaN	22.3777	0	2		2	2	10.6	24.992	4.503	4	1	n/a	Am11212	hypothetical protein GLOTRDRAFT_136445
NaN	22.3606	0	2		2	2	8.8	33.779	1.7556	2	1	n/a	Am13164	3-deoxy-7-phosphoheptulonate synthase
NaN	22.3504	0	2		2	2	1	233.09	2.4257	4	1	n/a	Am10114	meiotic sister-chromatid recombination aldehyde dehydrogenase
NaN	22.3459	0	2		3	3	1.5	390.14	2.631	3	1	n/a	Am1887	dynein heavy chain 1
NaN	22.3335	0	2		2	2	16.8	21.158	5.4674	3	1	n/a	Am18203	acid protease
NaN	22.3128	0	2		3	3	26.2	26.518	4.5488	3	1	n/a	Am14577	nucleoporin nup40
NaN	22.307	0	2		2	2	7	55.881	3.635	3	1	n/a	Am19580	ubiquitin-activating enzyme E1 3
NaN	22.2959	0	2		3	3	8.2	50.601	4.6665	3	1	n/a	Am15737	hypothetical protein Moror_9878
NaN	22.2888	0	2		2	2	10.3	26.234	3.6528	2	1	n/a	Am12398	P-loop containing nucleoside triphosphate hydrolase
NaN	22.2752	0	2		4	4	5.8	127.98	3.8492	5	1	n/a	Am10456	von willebrand ring finger domain-containing
NaN	22.2616	0	2		2	2	3.7	52.363	1.8276	3	1	n/a	Am14745	eukaryotic translation initiation factor 3 subunit 6
NaN	22.2609	0	2		3	3	11.5	48.296	3.3093	3	1	n/a	Am9944	short chain dehydrogenase reductase
NaN	22.2348	0	2		2	2	4.3	51.466	2.6445	3	1	n/a	Am18534	cytochrome P450
NaN	22.229	0	2		3	3	4.7	103.26	5.4108	5	1	n/a	Am15712	predicted protein
NaN	22.2282	0	2		3	3	5.1	104.81	2.3442	3	1	n/a	Am5373	tetratricopeptide repeat domain 27
NaN	22.2221	0	2		3	3	5	130.85	2.1305	4	1	n/a	Am14772	predicted protein
NaN	22.2123	0	2		4	4	12	76.364	6.9893	3	1	n/a	Am5891	carbohydrate-binding module family 21
NaN	22.1981	0	2		4	4	3.9	121.5	5.1066	3	1	n/a	Am11612	nuclear export receptor crm1
NaN	22.1972	0	2		3	3	10.6	39.68	3.1526	3	1	n/a	Am10354	zinc-containing alcohol dehydrogenase superfamily
NaN	22.1942	0	2		2	2	6.9	43.586	3.6129	2	1	n/a	Am6556	carbamoyl-phosphate synth
NaN	22.1847	0	2		3	3	6.3	78.05	5.3078	7	1	n/a	Am6028	uroporphyrin-iii c-methyltransferase
NaN	22.1675	0	2		2	2	4	57.021	3.1734	3	1	n/a	Am17262	phospholipase B
NaN	22.1574	0	2		2	2	8.6	37.624	3.0437	4	1	n/a	Am13908	predicted protein
NaN	22.1429	0	2		4	4	18.9	24.046	3.2397	4	1	n/a	Am5351	hypothetical protein PUNSTDRAFT_146285
NaN	22.1406	0	2		2	2	8.4	20.973	3.6085	3	1	n/a	Am19356	neuronal calcium sensor 1
NaN	22.1379	0	2		2	2	6.3	26.915	1.9384	3	1	n/a	Am16238	2-deoxy-d-gluconate 3-dehydrogenase
NaN	22.1317	0	2		2	2	5.7	60.827	3.4357	3	1	n/a	Am14341	phosphatase 5
NaN	22.1313	0	2		3	3	3.1	183.71	2.9733	3	1	n/a	Am8668	SNF5-domain-containing
NaN	22.1179	0	2		2	2	3	127.67	5.2504	3	1	n/a	Am18936	ubiquitin conjugating
NaN	22.111	0	2		3	3	8.9	64.151	6.4646	5	1	n/a	Am4510	nuclear export
NaN	22.0522	0	2		2	2	6.1	41.474	3.2962	4	1	n/a	Am9983	ribonuclease H
NaN	21.9816	0	2		2	2	4	72.107	2.5467	3	1	n/a	Am10879	NAD-dependent deacetylase sirtuin-2
NaN	21.9767	0	2		3	3	4.2	127.9	11.809	5	1	n/a	Am10437	uv-damaged dna-binding
NaN	21.9745	0	2		3	3	10.5	72.788	3.2809	3	1	n/a	Am14738	Pentulose kinase
NaN	21.9654	0	2		2	2	4.6	76.466	5.624	3	1	n/a	Am19337	alpha beta-hydrolase
NaN	21.9552	0	2		2	2	6.6	38.298	3.8347	3	1	n/a	Am18721	guanine nucleotide binding beta subunit 2
NaN	21.9404	0	2		3	3	33.8	15.213	10.329	6	1	n/a	Am17551	nadh-ubiquinone oxidoreductase 213 kda subunit
NaN	21.9273	0	2		3	3	6.5	76.901	7.8292	5	1	n/a	Am13000	hypothetical protein GLOTRDRAFT_82573
NaN	21.9253	0	2		8	1	11.3	128.99	4.2497	2	1	n/a	Am15205	Tco1 HAMP domain related type IA HK
NaN	21.921	0	2		3	3	3.1	114.4	10.437	3	1	n/a	Am14808	stress response nst1
NaN	21.864	0	2		2	2	13.4	21.604	3.6047	2	1	n/a	Am15938	mitochondrial aconitate hydratase
NaN	21.8549	0	2		2	2	3	91.609	2.7381	3	1	n/a	Am15356	argonaute
NaN	21.8225	0	2		4	4	8.6	89.101	3.6065	5	1	n/a	Am12694	complexed with cdc5 cwf19
NaN	21.8077	0	2		2	2	7.4	24.945	2.3335	2	1	n/a	Am20346	exosome complex exonuclease RRP40
NaN	21.7996	0	2		2	2	5.7	51.957	3.663	3	1	n/a	Am8561	agc ndr kinase
NaN	21.7991	0	2		2	2	4.9	78.071	4.1788	3	1	n/a	Am12722	mitochondria import inner membrane translocase TIM44 subunit
NaN	21.7425	0	2		2	2	8.2	49.015	2.6555	4	1	n/a	Am1738	hypothetical protein SERLADRAFT_418104
NaN	21.7399	0	2		2	2	14.1	20.012	4.355	3	1	n/a	Am10458	[Cryptococcus gattii WM276]
NaN	21.7233	0	2		3	3	2.8	169.06	4.1433	4	1	n/a	Am17080	SWI SNF complex 60 kDa subunit
NaN	21.7069	0	2		2	2	3.5	68.094	4.0495	3	1	n/a	Am11776	t-SNARE
NaN	21.5985	0	2		2	2	5	62.926	4.123	3	1	n/a	Am14938	hypothetical protein AGABI1DRAFT_88082
NaN	21.559	0	2		2	2	3.9	77.546	5.175	2	1	n/a	Am11215	CCR4-NOT transcription
NaN	21.557	0	2		3	3	2.3	160.92	3.3805	5	1	n/a	Am13728	SNF2-family ATP dependent chromatin remodeling factor snf21
NaN	21.5344	0	2		2	2	12.5	27.348	6.274	3	1	n/a	Am9488	ph-response regulator palc
NaN	21.5288	0	2		2	2	5.1	46.29	3.7973	3	1	n/a	Am14681	cytochrome p450
NaN	21.4536	0	2		2	2	4.1	61.957	2.9245	2	1	n/a	Am11229	hypothetical proline serine-rich
NaN	21.4415	0	2		2	2	5.2	65.695	2.2539	4	1	n/a	Am11665	glycosyltransferase family 69
NaN	21.3635	0	2		3	3	6.5	67.785	7.0303	6	1	n/a	Am18361	predicted protein
NaN	21.3075	0	2		2	2	2.5	105.04	5.3471	3	1	n/a	Am20044	hypothetical protein Moror_1037
NaN	21.1926	0	2		2	2	3.2	94.702	2.8237	2	1	n/a	Am11274	hypothetical protein CC1G_00448
NaN	21.1813	0	2		3	3	2.9	129.71	2.1326	3	1	n/a	Am15900	P-loop containing nucleoside triphosphate hydrolase
NaN	21.0544	0	2		2	2	2.4	130.13	3.247	3	1	n/a	Am20295	predicted protein
NaN	21.0179	0	2		2	2	4.1	64.775	1.6911	3	1	n/a	Am4869	hypothetical protein Moror_13933
NaN	21.0156	0	2		2	2	3	96.386	3.7781	2	1	n/a	Am18660	dynamin GTPase

## Sheet: Unique to Agar 
Mean Agar	Mean Broth	Valid values Agar	Valid values Broth	Student's T-test Significant Broth_Agar	Peptides	Unique peptides	Sequence coverage [%]	Mol. weight [kDa]	Score	MS/MS Count	Student's T-test p-value Broth_Agar	Fold Increase: Broth (+) vs Agar (-)	Protein ID	Protein Function	Putative JGI Cluster No.
28.2679	NaN	3	0		3	3	17.7	40.347	8.9743	7	1	n/a	Am2792	deuterolysin m35 metalloprotease
28.0256	NaN	3	0		3	1	52.2	7.5635	44.997	6	1	n/a	Am1995	alpha beta-hydrolase
27.9246	NaN	3	0		5	5	22.2	46.422	139.67	13	1	n/a	Am15208	endonuclease exonuclease phosphatase family
27.889	NaN	2	0		2	2	16.8	20.787	13.226	7	1	n/a	Am10830	extracellular SCP domain
27.6678	NaN	3	0		3	3	19.6	17.457	59.33	8	1	n/a	Am9780	hypothetical protein AGABI2DRAFT_189250
27.6156	NaN	3	0		18	12	38.6	73.679	226.91	38	1	n/a	Am13978	alcohol oxidase
27.5761	NaN	3	0		21	21	38.4	67.65	184.54	49	1	n/a	Am19597	hypothetical protein PUNSTDRAFT_108850
27.5126	NaN	3	0		4	4	22.8	27.174	30.497	13	1	n/a	Am3987	carbohydrate esterase family 4
27.2783	NaN	3	0		3	3	14.5	33.136	121.42	12	1	n/a	Am11327	Esterase lipase
27.2509	NaN	3	0		2	2	20.6	27.152	22.596	9	1	n/a	Am19012	glycoside hydrolase family 61
27.2448	NaN	3	0		7	7	8.9	109.97	108.99	21	1	n/a	Am15920	sphingomyelin phosphodiesterase
27.2264	NaN	3	0		2	2	21.1	19.773	113	7	1	n/a	Am8232	hypothetical protein SERLADRAFT_465198
27.1431	NaN	3	0		5	5	51.1	24.904	59.271	7	1	n/a	Am1596	glycoside hydrolase family 128
27.0532	NaN	3	0		9	9	43.1	27.561	142.42	22	1	n/a	Am14365	Inorganic pyrophosphatase 1
26.9343	NaN	3	0		4	4	49.3	15.525	76.783	10	1	n/a	Am19473	mitochondrial cytochrome c oxidase subunit VIa
26.8058	NaN	3	0		5	5	30.8	40.907	70.906	9	1	n/a	Am18523	vacuolar sorting-associated 62
26.7522	NaN	3	0		2	2	20.2	28.184	81.87	9	1	n/a	Am18174	glycoside hydrolase family 18
26.641	NaN	2	0		9	3	24	47.527	10.769	9	1	n/a	Am19027	oxalate decarboxylase
26.5608	NaN	2	0		2	2	12.9	41.114	22.361	6	1	n/a	Am12171	dolichyl-diphosphooligosaccharide- glycosyltransferase
26.4293	NaN	3	0		5	5	16.9	39.902	36.542	9	1	n/a	Am20208	isomerase
26.4149	NaN	3	0		3	3	11.5	41.659	61.669	8	1	n/a	Am5497	FAD-binding domain-containing
26.2649	NaN	3	0		13	11	32.8	39.575	95.099	26	1	n/a	Am6752	NADH:flavin oxidoreductase NADH oxidase
26.2458	NaN	3	0		3	2	10	68.586	37.72	8	1	n/a	Am4828	vacuolar protein
26.1669	NaN	2	0		6	6	13.9	42.056	54.1	10	1	n/a	Am4540	carbohydrate esterase family 16
26.1535	NaN	3	0		3	3	13.7	42.142	27.231	11	1	n/a	Am14972	hypothetical protein Moror_14543
26.0621	NaN	3	0		6	4	14.4	61.19	8.3342	6	1	n/a	Am14157	glucoamylase
25.9915	NaN	3	0		5	5	40.1	26.868	15.572	11	1	n/a	Am10704	glutathione transferase fungal specific class A
25.9156	NaN	3	0		3	3	40.7	18.62	6.7181	7	1	n/a	Am11001	hypothetical protein DICSQDRAFT_132490
25.8803	NaN	3	0		2	1	60.3	8.4826	5.5325	8	1	n/a	Am11368	alpha beta-hydrolase
25.8181	NaN	3	0		3	3	7.8	45.505	47.725	10	1	n/a	Am18761	glycoside hydrolase family 17
25.8107	NaN	3	0		10	10	18.2	51.629	37.526	16	1	n/a	Am19406	phosphatidylserine decarboxylase
25.7339	NaN	3	0		2	2	8.7	64.572	73.647	8	1	n/a	Am11761	alpha beta-hydrolase
25.6405	NaN	3	0		2	2	9.4	46.035	34.525	7	1	n/a	Am11260	chitin deacetylase
25.6293	NaN	2	0		4	4	16.9	39.512	64.548	7	1	n/a	Am17454	coproporphyrinogen III oxidase
25.6207	NaN	3	0		5	4	11.5	87.654	34.452	10	1	n/a	Am8117	peroxisomal copper amine oxidase
25.5991	NaN	3	0		6	6	15.2	57.756	40.197	14	1	n/a	Am5325	glycosyltransferase family 20
25.5845	NaN	3	0		5	5	9.4	92.596	5.6481	5	1	n/a	Am17602	cleavage and polyadenylation specific factor 5
25.5685	NaN	3	0		7	5	9.4	124.04	23.03	15	1	n/a	Am19612	acetyl- synthetase	1.22
25.5509	NaN	3	0		9	9	26.1	54.478	45.888	14	1	n/a	Am8878	FAD-binding domain-containing
25.5478	NaN	3	0		8	7	23.6	85.771	29.906	11	1	n/a	Am6565	monooxygenase
25.5412	NaN	3	0		4	4	49.7	20.993	32.447	11	1	n/a	Am6116	hypothetical protein DICSQDRAFT_161875
25.527	NaN	3	0		5	5	18.8	41.876	25.959	7	1	n/a	Am17933	duf907 domain
25.5266	NaN	3	0		2	2	5.5	35.564	8.0099	6	1	n/a	Am13749	glycoside hydrolase family 16
25.5061	NaN	2	0		2	2	5.9	53.997	16.674	4	1	n/a	Am20068	predicted protein
25.447	NaN	3	0		2	2	18	26.946	39.987	6	1	n/a	Am14262	spherulin 4-like cell surface
25.3949	NaN	3	0		6	6	25.8	31.861	27.481	13	1	n/a	Am2618	short chain oxidoreductase
25.3371	NaN	2	0		3	3	10.7	32.353	21.948	6	1	n/a	Am9674	mitochondrial carrier
25.3334	NaN	2	0		2	2	14.4	35.316	41.033	4	1	n/a	Am18408	carbohydrate-binding module family 1
25.2889	NaN	3	0		4	4	9.8	71.338	41.662	10	1	n/a	Am15295	hypothetical protein Moror_17341
25.2529	NaN	3	0		3	3	19.6	35.104	14.826	8	1	n/a	Am12944	HSCARG dehydrogenase
25.2385	NaN	2	0		2	2	20	28.483	38.914	7	1	n/a	Am15661	glutathione S-transferase
25.2337	NaN	2	0		2	2	14.7	29.846	105.77	7	1	n/a	Am13603	metalloprotease
25.1821	NaN	3	0		4	3	51.8	15.722	33.974	7	1	n/a	Am19704	predicted protein
25.068	NaN	3	0		6	6	20	57.95	26.682	10	1	n/a	Am18072	hypothetical protein SPPG_00278
25.0469	NaN	3	0		6	6	8.8	121.85	13.076	8	1	n/a	Am13595	5 -3 exoribonuclease 2
25.0379	NaN	3	0		4	4	6.7	83.173	26.802	14	1	n/a	Am9127	oligosaccharyl transferase STT3 subunit
25.0026	NaN	3	0		7	7	15.5	86.236	26.182	15	1	n/a	Am17054	glycoside hydrolase family 31
24.9666	NaN	3	0		5	5	13.8	81.005	17.225	6	1	n/a	Am15538	glycoside hydrolase family 3
24.9586	NaN	3	0		3	3	16	57.586	14.23	5	1	n/a	Am18588	dynein intermediate chain
24.9422	NaN	3	0		3	3	11.6	60.96	16.754	7	1	n/a	Am8675	carboxypeptidase s
24.9199	NaN	3	0		7	7	38.9	33.023	92.268	9	1	n/a	Am6571	serine threonine specific phosphatase Sit4
24.9132	NaN	2	0		2	2	7	21.437	4.2301	5	1	n/a	Am14858	hypothetical protein SCHCODRAFT_82504
24.8653	NaN	3	0		3	3	15.3	47.909	69.974	5	1	n/a	Am4045	Metallo-dependent hydrolase
24.8441	NaN	2	0		5	5	9.8	138.54	26.749	11	1	n/a	Am12170	H+-ATPase subunit
24.8247	NaN	3	0		4	4	16.2	55.771	25.371	6	1	n/a	Am17853	polysaccharide lyase family 4
24.8226	NaN	3	0		8	7	8.3	158.49	21.545	14	1	n/a	Am315	polyketide synthase	1.25
24.821	NaN	3	0		4	4	20.9	22.419	38.944	13	1	n/a	Am14701	PEBP
24.8101	NaN	3	0		3	3	6.5	36.151	24.457	7	1	n/a	Am15166	glycoside hydrolase family 5
24.7751	NaN	2	0		3	3	19.5	31.533	31.435	5	1	n/a	Am3691	alpha beta-hydrolase
24.7715	NaN	3	0		6	6	26.1	35.633	18.558	12	1	n/a	Am15972	elongation factor ts
24.7571	NaN	2	0		4	4	30.3	41.378	18.136	11	1	n/a	Am12630	alpha beta-hydrolase
24.7321	NaN	3	0		4	4	9.5	55.426	15.214	7	1	n/a	Am16817	bifunctional 6-phosphofructo-2-kinase fructose-2,6-bisphosphate 2-phosphatase
24.663	NaN	2	0		3	3	18.3	31.611	6.9669	5	1	n/a	Am19862	glycoside hydrolase
24.6628	NaN	2	0		5	3	50.7	15.404	15.202	6	1	n/a	Am5827	histone 2A
24.642	NaN	3	0		3	3	11.6	50.385	8.9175	7	1	n/a	Am18938	carbohydrate esterase family 4
24.6374	NaN	2	0		4	4	18.6	43.53	40.906	6	1	n/a	Am18428	microsomal dipeptidase
24.6077	NaN	3	0		3	3	12	53.167	24.226	9	1	n/a	Am9281	acetate-- ligase
24.5934	NaN	3	0		6	6	18.6	46.797	17.168	13	1	n/a	Am3244	fad binding domain-containing
24.5833	NaN	3	0		6	6	24.1	36.109	49.561	13	1	n/a	Am13722	predicted protein
24.5605	NaN	2	0		3	3	12.7	47.328	13.646	6	1	n/a	Am14527	polyketide synthase	1.4
24.5555	NaN	2	0		2	2	8.3	50.97	12.13	5	1	n/a	Am14274	polysaccharide lyase family 4
24.5398	NaN	2	0		5	5	15.6	49.709	9.6976	7	1	n/a	Am14848	S-adenosyl-L-methionine-dependent methyltransferase
24.5254	NaN	3	0		3	3	15.6	47.229	7.3056	6	1	n/a	Am18842	alpha beta hydrolase fold family
24.5192	NaN	2	0		3	3	11.4	63.506	22.713	4	1	n/a	Am7992	aryl-alcohol oxidase
24.5097	NaN	3	0		3	3	10.3	55.004	41.406	6	1	n/a	Am8452	hypothetical protein Moror_6195
24.5069	NaN	3	0		4	4	14.3	59.619	6.4565	8	1	n/a	Am18729	glycoside hydrolase family 27
24.4856	NaN	3	0		3	3	21.9	30.938	9.2815	3	1	n/a	Am17462	NADH-quinone oxidoreductase
24.4547	NaN	3	0		4	4	21	41.172	28.943	11	1	n/a	Am15035	threonine aldolase
24.4034	NaN	2	0		4	4	20.9	26.967	17.692	8	1	n/a	Am6911	short-chain dehydrogenase reductase sdr
24.3847	NaN	2	0		2	2	12.8	28.827	10.799	4	1	n/a	Am12311	NAD P-binding
24.3597	NaN	3	0		3	3	9.7	60.197	13.914	8	1	n/a	Am13267	PLP-dependent transferase
24.311	NaN	3	0		5	5	13.4	54.177	22.688	11	1	n/a	Am15552	#NAME?
24.3079	NaN	3	0		4	3	38.9	15.115	7.8647	8	1	n/a	Am3060	glucoamylase
24.2665	NaN	2	0		4	4	13.1	63.749	9.4568	10	1	n/a	Am5869	cytochrome P450
24.2617	NaN	3	0		3	3	27.4	19.628	33.699	8	1	n/a	Am17392	gamma-glutamyl phosphate reductase
24.2607	NaN	2	0		4	4	11.2	53.072	16.757	6	1	n/a	Am20347	glycoside hydrolase family 61
24.2184	NaN	2	0		3	3	24.4	23.827	6.9681	5	1	n/a	Am3939	glutathione S-transferase
24.21	NaN	3	0		3	3	16.4	40.928	10.683	3	1	n/a	Am20275	alpha-ketoglutarate-dependent sulfonate dioxygenase
24.2051	NaN	3	0		7	2	18.2	52.826	41.405	5	1	n/a	Am18799	glutamyl-tRNA(Gln) amidotransferase subunit A
24.1811	NaN	3	0		3	3	8.8	55.805	13.583	7	1	n/a	Am9625	glycoside hydrolase family 79
24.1784	NaN	3	0		3	2	11.6	32.434	27.442	7	1	n/a	Am19703	alpha beta-hydrolase
24.176	NaN	3	0		5	2	13.2	49.638	7.1235	5	1	n/a	Am16195	branched-chain amino acid aminotransferase II
24.175	NaN	3	0		3	3	14.9	19.257	4.7124	7	1	n/a	Am10710	cytochrome b5
24.1544	NaN	3	0		3	3	6.7	81.783	4.8744	5	1	n/a	Am17125	hypothetical protein CC1G_14099
24.1393	NaN	2	0		4	4	16.5	65.937	9.7165	8	1	n/a	Am18716	monooxygenase
24.1236	NaN	3	0		6	6	7	134.49	28.409	9	1	n/a	Am7435	calcium-transporting atpase
24.1207	NaN	2	0		11	1	17.8	59.731	5.2833	3	1	n/a	Am12550	glycine hydroxymethyltransferase
24.1055	NaN	3	0		3	3	11	49.745	24.859	8	1	n/a	Am18884	hypothetical protein CC1G_05389
24.0853	NaN	3	0		5	3	38.2	25.78	22.385	6	1	n/a	Am15673	short-chain dehydrogenase
24.0606	NaN	3	0		4	4	33.7	20.533	9.9339	11	1	n/a	Am19746	ARF SAR
24.0568	NaN	3	0		3	3	11.4	42.087	7.2219	6	1	n/a	Am18335	pepsinogen c
24.0506	NaN	3	0		5	5	13.7	51.547	33.849	9	1	n/a	Am10234	ornithine-oxo-acid aminotransferase
24.0306	NaN	2	0		4	2	9.1	72.754	12.974	5	1	n/a	Am9972	alpha beta hydrolase fold family
24.0082	NaN	2	0		5	5	10.8	78.607	9.4665	7	1	n/a	Am14221	transketolase
23.9914	NaN	3	0		5	5	5.6	186.41	9.8957	6	1	n/a	Am9540	aldo-keto reductase
23.9675	NaN	2	0		2	2	7.5	62.305	8.1923	4	1	n/a	Am19122	glycoside hydrolase family 55
23.9496	NaN	2	0		3	3	6.1	85.504	32.919	4	1	n/a	Am13430	glycoside hydrolase family 74
23.9461	NaN	3	0		2	2	6.8	70.896	5.9402	5	1	n/a	Am10218	endosomal p24a
23.9352	NaN	3	0		3	3	31.7	20.58	6.448	8	1	n/a	Am12746	signal peptidase complex catalytic subunit SEC11
23.9004	NaN	2	0		5	5	24.9	40.446	10.6	8	1	n/a	Am19437	heterotrimeric G alpha subunit B
23.8787	NaN	2	0		3	2	2.7	225.88	8.6377	4	1	n/a	Am14528	polyketide synthase	1.19?
23.8698	NaN	2	0		5	5	15.8	70.457	12.899	6	1	n/a	Am17467	carboxyl transferase
23.8564	NaN	2	0		4	4	9.1	68.611	18.093	3	1	n/a	Am15664	dipeptidyl aminopeptidase
23.8541	NaN	2	0		4	4	15.5	43.969	9.5474	3	1	n/a	Am9060	Unknown function protein
23.8095	NaN	2	0		3	3	5.2	61.752	10.668	4	1	n/a	Am14695	carotenoid ester lipase precursor
23.7876	NaN	2	0		3	3	11.4	64.263	13.833	4	1	n/a	Am5253	aryl-alcohol oxidase
23.7641	NaN	3	0		2	2	2.9	140.19	4.7583	4	1	n/a	Am3942	5 -3 exoribonuclease 1
23.7448	NaN	2	0		2	2	11.1	36.649	4.2897	4	1	n/a	Am10848	alpha beta-hydrolase
23.7373	NaN	3	0		2	2	20	22.177	3.7744	5	1	n/a	Am7123	endoglucanase V
23.7235	NaN	2	0		3	3	29.3	16.282	7.8887	7	1	n/a	Am8532	catabolic 3-dehydroquinase
23.7078	NaN	2	0		2	2	7.6	29.915	19.16	4	1	n/a	Am16769	endo-1,4-beta-xylanase B precursor
23.6823	NaN	3	0		3	3	68.4	9.3275	8.4151	8	1	n/a	Am19709	NADH dehydrogenase (ubiquinone) 1 beta subcomplex 7
23.6573	NaN	3	0		3	2	20.9	15.15	13.121	5	1	n/a	Am19696	alpha beta hydrolase fold family
23.653	NaN	3	0		8	3	26.9	34.44	13.416	6	1	n/a	Am14849	NAD(P)-binding
23.6443	NaN	3	0		3	3	6.6	70.15	6.8103	7	1	n/a	Am17607	aldo keto reductase
23.629	NaN	2	0		4	3	16.5	36.857	11.516	3	1	n/a	Am14840	NAD P-binding
23.6262	NaN	3	0		7	7	8.1	187.83	22.156	11	1	n/a	Am14546	eukaryotic translation initiation factor 5b
23.6253	NaN	3	0		3	3	2.7	139.83	10.255	5	1	n/a	Am8694	lanosterol 14-alpha-demethylase
23.6085	NaN	2	0		2	2	30.2	12.16	10.766	5	1	n/a	Am2584	non-catalytic module family expn
23.6068	NaN	3	0		3	3	14.9	36.065	7.085	5	1	n/a	Am19892	Metallo-dependent hydrolase
23.6067	NaN	2	0		3	3	8.8	63.032	8.2183	7	1	n/a	Am16349	cellobiose dehydrogenase
23.5712	NaN	2	0		2	2	7.1	38.891	9.7878	4	1	n/a	Am5098	Extradiol ring-cleavage dioxygenase class III enzyme subunit B
23.5573	NaN	3	0		3	3	49	5.3251	12.258	11	1	n/a	Am1474	hypothetical protein L228DRAFT_30155
23.5275	NaN	2	0		2	2	21.4	28.939	3.6166	3	1	n/a	Am6434	alpha beta-hydrolase
23.5192	NaN	3	0		3	3	2.2	172.23	3.8871	4	1	n/a	Am18957	Oligoxyloglucan reducing end-specific cellobiohydrolase
23.5052	NaN	2	0		2	2	5.6	78.589	3.9891	3	1	n/a	Am18807	acid protease
23.4974	NaN	2	0		2	2	6.7	90.451	18.251	3	1	n/a	Am16370	extracellular elastinolytic metallo ase precursor
23.4753	NaN	3	0		3	3	7.6	51.538	9.2647	4	1	n/a	Am12433	cytochrome p450
23.4657	NaN	3	0		4	4	5.1	99.977	13.333	7	1	n/a	Am10213	topoisomerase i
23.4632	NaN	2	0		4	4	13	61.787	18.407	4	1	n/a	Am4800	conidial pigment biosynthesis oxidase Arb2 brown2
23.4397	NaN	3	0		5	5	26.4	29.603	11.172	11	1	n/a	Am17283	orotidine-5 -monophosphate decarboxylase
23.4384	NaN	2	0		5	5	9.5	84.912	8.2711	10	1	n/a	Am11716	XPG domain-containing
23.4382	NaN	3	0		4	4	14.1	53.004	11.598	7	1	n/a	Am14255	C-3 sterol dehydrogenase
23.42	NaN	3	0		3	3	12.7	38.235	11.537	3	1	n/a	Am17721	arginine N-methyltransferase
23.3905	NaN	2	0		2	2	5.5	68.082	11.944	5	1	n/a	Am5679	glycoside hydrolase family 85
23.3557	NaN	3	0		3	3	6.2	109.18	15.542	5	1	n/a	Am10759	vacuolar sorting
23.2969	NaN	3	0		2	2	7	57.908	2.4367	4	1	n/a	Am17778	hypothetical protein AGABI1DRAFT_122087
23.2921	NaN	3	0		6	6	21.8	33.677	26.17	13	1	n/a	Am16409	alpha beta-hydrolase
23.2875	NaN	2	0		2	2	14.3	26.932	18.145	4	1	n/a	Am19780	hemerythrin hhe cation binding domain-containing
23.2658	NaN	2	0		2	2	2.5	111.09	2.717	3	1	n/a	Am9980	ras GEF
23.2536	NaN	2	0		4	4	17	35.356	13.366	7	1	n/a	Am18667	FAD NAD P-binding domain-containing
23.2252	NaN	3	0		2	2	15.9	42.347	2.5247	3	1	n/a	Am18201	bnr asp-box repeat domain
23.2218	NaN	2	0		3	2	22.3	24.335	7.5022	3	1	n/a	Am14855	cytochrome P450	1.29
23.215	NaN	2	0		3	2	7.5	43.364	15.585	4	1	n/a	Am18600	Aldo keto reductase	1.11
23.1866	NaN	2	0		3	3	19.8	23.165	5.2051	4	1	n/a	Am10760	phosphoglycerate mutase
23.1794	NaN	2	0		2	2	24.5	20.949	7.5217	6	1	n/a	Am14789	sra-ydg domain-containing
23.1715	NaN	3	0		2	2	15.8	26.698	4.8467	9	1	n/a	Am11271	cytochrome b5
23.1284	NaN	2	0		3	2	5.4	53.311	33.253	4	1	n/a	Am1708	extracellular triacylglycerol lipase precursor
23.1199	NaN	3	0		8	3	18.7	47.484	8.097	8	1	n/a	Am252	dimeric dihydrodiol
23.0885	NaN	2	0		5	5	13.5	42.75	14.204	10	1	n/a	Am19388	cop9 signalosome complex subunit 3
23.0298	NaN	2	0		3	2	30.8	19.154	6.7493	3	1	n/a	Am19705	predicted protein
23.0278	NaN	2	0		2	2	3.3	82.558	8.2025	4	1	n/a	Am12252	DNase I
22.9733	NaN	3	0		3	3	14.4	30.525	6.2055	4	1	n/a	Am14583	HAD
22.963	NaN	2	0		3	3	6.2	102.76	8.0738	5	1	n/a	Am18863	P-loop containing nucleoside triphosphate hydrolase
22.9386	NaN	3	0		3	3	4.7	93.184	8.5247	9	1	n/a	Am18065	dehydrogenase E1 and transketolase domain-containing 1
22.9159	NaN	2	0		2	2	12.8	32.739	4.7829	3	1	n/a	Am7591	alpha beta-hydrolase
22.9148	NaN	3	0		2	2	7.2	66.131	12.492	4	1	n/a	Am17781	CMGC SRPK kinase
22.8578	NaN	2	0		2	2	15.2	22.93	7.4774	6	1	n/a	Am18974	Phosphoenolpyruvate pyruvate domain-containing
22.8171	NaN	3	0		2	2	4.7	58.949	5.0297	3	1	n/a	Am5496	acyl- dehydrogenase NM domain
22.8146	NaN	3	0		2	2	6.9	28.97	5.8445	5	1	n/a	Am4439	glycoside hydrolase family 17
22.8124	NaN	3	0		4	4	10.7	35.305	11.624	9	1	n/a	Am13029	mrna export factor elf1
22.709	NaN	3	0		2	2	9.6	44.558	2.3128	5	1	n/a	Am5075	transcription regulator
22.6864	NaN	2	0		4	4	28.5	19.731	6.6391	6	1	n/a	Am7404	predicted protein
22.652	NaN	3	0		2	2	8.7	23.965	6.1164	5	1	n/a	Am13347	hypothetical protein HETIRDRAFT_109064
22.6405	NaN	3	0		2	2	1.7	175.33	4.9613	3	1	n/a	Am10546	pleiotropic drug resistance abc transporter
22.6314	NaN	3	0		2	2	7.6	39.135	7.6087	6	1	n/a	Am7887	carbohydrate-binding wsc
22.6278	NaN	3	0		2	2	25.4	15.294	3.9887	7	1	n/a	Am13051	nucleoporin nsp1
22.6088	NaN	3	0		2	2	7.8	34.85	2.7348	3	1	n/a	Am14894	triacylglycerol lipase
22.5712	NaN	3	0		2	2	4.5	60.46	5.3912	7	1	n/a	Am4950	dienelactone hydrolase endo-1,3,1,4-beta-D-glucanase
22.4822	NaN	3	0		2	2	8.6	31.156	5.817	3	1	n/a	Am12064	NAD(P)-binding Rossmann-fold containing
22.4816	NaN	3	0		3	3	10.1	36.985	6.6402	6	1	n/a	Am10868	acid protease
22.4376	NaN	2	0		5	4	10.4	63.256	8.7159	6	1	n/a	Am15263	acetyl- synthetase	1.24
22.2995	NaN	3	0		3	3	4.6	101.32	6.4404	4	1	n/a	Am15181	lignin medium expressed protein 4
22.2734	NaN	2	0		4	4	4.6	153.6	10.941	4	1	n/a	Am12938	rna-directed rna polymerase
22.2164	NaN	3	0		2	2	2.2	161.96	4.2521	3	1	n/a	Am17848	phospholipase D
22.0552	NaN	3	0		2	2	10.8	17.266	9.2338	2	1	n/a	Am6642	alpha beta-hydrolase
21.9416	NaN	2	0		2	2	10.9	40.877	5.0642	5	1	n/a	Am5352	pinin sdk mema domain

## Sheet: Up in Broth
Mean Agar	Mean Broth	Valid values Agar	Valid values Broth	Student's T-test Significant Broth_Agar	Peptides	Unique peptides	Sequence coverage [%]	Mol. weight [kDa]	Score	MS/MS Count	Student's T-test p-value Broth_Agar	Fold Increase: Broth (+) vs Agar (-)	Protein ID	Protein Function	Putative JGI Cluster No.
22.299	28.4643	2	2	+	13	13	43.2	35.415	155.17	32	0.0412444	71.7691	Am19891	predicted protein
23.2291	29.1276	3	2	+	15	15	90	24.318	213.25	34	0.000138911	59.6504	Am5714	glycoside hydrolase family 18
21.9151	27.2245	3	2	+	6	6	32.2	22.169	28.991	14	0.00024959	39.6536	Am17683	glycolipid transfer
22.1481	27.2292	3	2	+	7	7	33.7	21.417	36.909	19	0.022737	33.849	Am9622	RNA binding Mlo3
24.5038	29.284	3	2	+	31	31	50.5	76.22	195.99	67	0.0145242	27.4783	Am15243	L-glutamine D-fructose 6-phosphate amidotansferase
24.7562	29.4631	3	2	+	4	4	35	31.486	14.957	10	0.00380581	26.117	Am687	predicted protein
24.2619	28.9074	3	2	+	17	14	16.4	135.84	307.79	42	0.019561	25.0294	Am19742	tubulin alpha
24.3937	28.9753	3	2	+	19	19	45.2	47.929	168.88	45	0.00159968	23.9441	Am14238	cytoplasmic protein
23.3088	27.879	3	2	+	13	13	45.5	35.273	145.1	30	0.00734161	23.7553	Am15588	RNA-binding domain-containing
23.8088	28.3253	3	2	+	7	6	7.3	81.062	20.618	13	0.00929936	22.8874	Am1184	predicted protein
24.9833	29.1687	3	2	+	13	13	60.5	25.961	127.93	41	0.00508837	18.1936	Am11784	hypothetical protein HETIRDRAFT_418015
23.5941	27.658	3	2	+	15	15	37.3	54.418	57.265	32	0.0146219	16.7243	Am10116	3-oxoacid -transferase
24.361	28.4073	3	2	+	17	14	42.5	49.008	153.83	27	0.0244845	16.522	Am19743	tubulin alpha
22.6716	26.5826	3	2	+	22	22	15.1	274.81	68.584	38	0.0206329	15.0434	Am14592	hypothetical protein Moror_16712
24.0421	27.8234	3	2	+	10	10	11.2	113.48	80.754	24	0.000645679	13.749	Am7411	plasma membrane
29.411	33.1064	3	2	+	23	22	99.4	16.903	323.31	137	0.00134293	12.9549	Am19160	ribose 5-phosphate isomerase
23.6184	27.3071	3	2	+	7	3	98.7	8.1561	25.528	24	0.0397615	12.894	Am13815	predicted protein
24.0177	27.7039	3	2	+	13	13	55.9	25.865	47.236	22	0.00162879	12.8728	Am19664	ATP synthase
27.5077	31.1536	3	2	+	29	26	55.1	44.836	200.72	95	0.0391309	12.5181	Am18706	actin 1
22.0627	25.6615	3	2	+	12	12	45.8	29.908	40.97	21	0.00316655	12.1155	Am12903	enoyl- hydratase carnithine racemase
27.9783	31.5733	3	2	+	31	31	65.5	39.984	323.31	116	0.0118396	12.0838	Am12863	glyceraldehyde-3-phosphate dehydrogenase
23.1212	26.6885	3	2	+	10	9	49.7	20.646	41.59	20	0.00104687	11.8539	Am16766	ribose 5-phosphate isomerase
27.1488	30.6185	3	2	+	31	31	69	49.91	323.31	96	0.0373248	11.0788	Am13413	beta-tubulin 1 tubb1
25.1419	28.5416	3	2	+	8	8	98.6	7.3982	202.65	14	0.00784211	10.5539	Am7778	hypothetical protein STEHIDRAFT_132886
21.8407	25.1963	3	2	+	4	4	10.5	41.202	20.597	9	0.00820625	10.2364	Am10542	UDP-glucose 4-epimerase
29.1844	32.537	3	2	+	15	15	99.1	11.671	311.73	84	2.09794e-06	10.215	Am18778	1 concanamycin induced c
25.1499	28.4772	3	2	+	13	13	33.1	37.219	57.335	38	5.38169e-05	10.037	Am19409	zf-PARP-domain-containing
25.5318	28.8573	3	2	+	4	0	58.2	11.103	62.238	18	0.0103041	10.0247	Am3995	predicted protein
25.5839	28.8986	3	2	+	18	18	41.3	45.188	148.53	47	0.0159568	9.94989	Am16980	DEAD-domain-containing
22.8102	26.1169	3	2	+	4	4	32.1	15.553	12.192	11	0.0015676	9.89534	Am19497	COX5A subunit VA of cytochrome c oxidase
23.1439	26.3943	3	2	+	11	11	12.4	95.585	44.515	13	0.004413	9.5159	Am18391	carbohydrate esterase family 9
22.7321	25.9425	2	2	+	6	6	28.6	30.48	60.67	11	0.00510744	9.25594	Am13343	2,4-dienoyl- reductase
23.6001	26.809	2	2	+	17	17	26	119.34	53.961	28	0.0280698	9.24639	Am11541	-like helicase 1
25.3404	28.497	3	2	+	10	10	27.6	49.894	24.153	24	0.0092701	8.9172	Am13483	CRAL TRIO domain-containing
23.3318	26.4343	3	2	+	14	14	47.3	44.514	52.587	30	0.0140753	8.58882	Am11028	arf gtpase activator
25.7714	28.8363	3	2	+	37	37	43.7	104.91	230.11	78	0.00303357	8.36822	Am10761	hypothetical protein Moror_888
25.387	28.4352	3	2	+	34	34	45.1	134.85	222.08	80	0.00551375	8.27191	Am14344	hypothetical protein SERLADRAFT_368777
22.8418	25.7821	3	2	+	13	13	21.6	109.74	40.712	22	0.00282775	7.67571	Am12561	BRO1-domain-containing
23.042	25.9535	3	2	+	11	11	31.8	49.351	33.331	21	8.53836e-05	7.52384	Am18775	cop9 signalosome complex subunit 4
28.8139	31.7169	3	2	+	14	14	99.1	11.594	195.18	64	0.000634461	7.4798	Am11036	peptidyl-prolyl cis-trans isomerase
22.3821	25.2772	3	2	+	6	6	10.7	94.057	21.423	14	0.00335864	7.4389	Am13699	Adaptor complex AP-1 gamma subunit
24.3577	27.2069	3	2	+	8	8	50.6	17.648	100.29	23	0.0124082	7.20591	Am18969	eukaryotic translation initiation factor 5a
22.7492	25.5555	2	2	+	10	10	28.5	43.461	22.002	16	0.0188725	6.99474	Am11120	related actin-binding
27.4738	30.2672	3	2	+	31	31	45.9	66.202	171.74	97	0.00354933	6.93266	Am3211	pyruvate decarboxylase
24.6921	27.3497	3	2	+	4	4	31.1	15.117	27.895	16	0.00187073	6.30991	Am13696	V-type ATPase
23.1549	25.7971	3	2	+	25	25	16	212.05	75.436	36	0.00804668	6.24266	Am14137	nucleo TPR
24.8729	27.4776	3	2	+	15	15	66.9	27.829	60.769	39	0.00852366	6.08265	Am17587	translation initiation factor eIF3 subunit
24.3764	26.9161	3	2	+	9	9	11.6	102.2	58.646	15	0.000188016	5.81456	Am17955	peptidase C1B bleomycin hydrolase
23.2765	25.7248	3	2	+	10	10	30	35.142	19.806	15	0.046166	5.45769	Am19815	coatomer subunit
23.3614	25.7763	3	2	+	15	15	15	155.7	46.792	30	0.00711535	5.33268	Am1884	cell polarity
24.7641	27.1417	3	2	+	12	12	23.8	80.091	133.03	27	0.00869253	5.19682	Am18918	2-nitropropane dioxygenase
23.5287	25.888	3	2	+	5	5	23.5	21.387	19.992	18	0.0486494	5.13111	Am14472	21 kDa subunit of NADH dehydrogenase
22.74	25.0965	2	2	+	3	3	25.7	15.028	19.481	6	0.00753148	5.12141	Am9315	ankyrin
25.5345	27.8579	3	2	+	9	9	72.5	14.466	106.1	21	0.00178319	5.0051	Am3068	myosin regulatory light chain cdc4
25.7614	28.0649	3	2	+	6	6	24.2	21.07	30.091	18	0.000216423	4.93664	Am7450	nascent polypeptide-associated alpha subunit
27.8883	30.1828	3	2	+	15	15	56.5	23.522	245.16	64	7.68652e-06	4.90581	Am8566	ran-binding 1
21.8762	24.1694	3	2	+	7	7	9.9	98.781	14.363	11	0.0121254	4.90122	Am4127	molybdenum cofactor biosynthesis
25.0017	27.2828	3	2	+	5	5	15.4	44.506	68.178	18	0.00866064	4.86025	Am9991	aspartic peptidase A1
20.9115	23.172	2	2	+	2	2	12	8.8912	2.2261	4	0.00329347	4.79151	Am3613	60S ribosomal L37
28.6436	30.8913	3	2	+	56	56	68	64.907	323.31	183	1.71809e-05	4.74912	Am11275	stress-induced-phospho 1
29.1858	31.4328	3	2	+	27	27	66.2	34.135	323.31	112	0.0132296	4.74701	Am18230	2003-03-14
26.6355	28.8772	3	2	+	16	16	60.8	22.291	102.87	40	0.00184921	4.72938	Am17958	atp synthase subunit 5
23.205	25.421	3	2	+	15	15	36.7	60.611	39.671	22	0.000283741	4.64578	Am17069	band 7 domain-containing
25.4341	27.6425	3	2	+	7	7	31	38.688	66.968	34	0.00470417	4.62166	Am18272	oxidoreductase family
24.25	26.4546	3	2	+	14	14	36.9	53.013	55.115	30	0.0247581	4.60966	Am11694	UDP-glucose dehydrogenase
25.87	28.0742	3	2	+	5	5	20.2	50.443	57.84	23	0.0390559	4.60819	Am7038	Unknown function protein
23.3283	25.5189	3	2	+	10	10	23.3	60.733	20.017	22	0.0380895	4.56495	Am17094	E1 -activating
25.3876	27.5242	3	2	+	13	13	28.5	55.646	97.39	34	0.00332092	4.39715	Am20298	hsp90 co-chaperone cdc37
26.7404	28.8554	3	2	+	20	20	20.6	90.573	253.88	58	0.011283	4.33217	Am18655	ketol-acid reductoisomerase
25.3132	27.3929	3	2	+	18	17	58.2	41.985	118.96	41	0.000578217	4.22705	Am17675	GTP binding
24.5041	26.5534	3	2	+	11	11	44.7	30.125	68.334	28	0.00361251	4.13899	Am12832	short-chain dehydrogenase reductase sdr
25.7324	27.7733	3	2	+	20	20	81.5	30.909	152.88	46	0.0121674	4.11502	Am8591	S-adenosyl-L-methionine-dependent methyltransferase
23.8612	25.8911	3	2	+	10	10	17.6	100.75	118.86	19	0.0161193	4.08391	Am4832	carbohydrate esterase family 9
26.1852	28.1559	3	2	+	16	16	39.1	37.023	212.56	45	0.000356605	3.91934	Am8939	porphobilinogen deaminase
25.0218	26.9877	3	2	+	9	9	33.1	44.35	44.401	26	0.000464973	3.90662	Am20100	VAMP-associated
24.8454	26.8067	3	2	+	7	5	46	14.634	41.782	14	0.000327591	3.8941	Am20131	thioredoxin
26.6314	28.5817	3	2	+	9	9	67.6	31.027	88.623	33	0.00244095	3.8646	Am11737	hypothetical protein CMQ_7689
25.5281	27.4748	3	2	+	27	27	41.2	69.006	92.121	51	0.0421616	3.85518	Am19878	aspartate-trna ligase
23.4438	25.3844	3	2	+	7	7	32.1	37.185	33.082	14	0.0222909	3.83868	Am9808	nadp:d-xylose dehydrogenase
23.492	25.4292	3	2	+	4	4	9.8	57.087	15.675	10	0.00370564	3.82959	Am4137	gtpase inhibitor
24.6237	26.5584	2	2	+	10	10	35.8	37.638	93.28	20	0.0177199	3.82315	Am7460	t-SNARE
25.4629	27.3932	3	2	+	27	27	30.6	140.08	158.17	52	0.00972163	3.81124	Am5084	ef hand domain-containing
27.5849	29.5097	3	2	+	15	15	14.4	122.22	187.21	60	0.00322555	3.79689	Am11205	Mechanosensitive ion channel
25.996	27.9143	3	2	+	20	20	67.6	28.649	109.73	53	0.00112472	3.77972	Am17876	ATPase V1 A1 complex subunit E
26.9868	28.8869	3	2	+	21	21	65.1	39.264	253.21	68	0.000344897	3.73239	Am15909	NAD P-binding
26.0409	27.9262	3	2	+	14	14	21.6	79.252	100.1	38	0.00113504	3.69419	Am15892	3-dehydroshikimate dehydratase
25.7776	27.6566	3	2	+	20	20	33.7	90.504	103.54	44	0.00644167	3.6782	Am18817	heat shock Hsp90
23.6916	25.5671	3	2	+	8	5	18	74.126	23.295	11	0.00142783	3.66929	Am5347	hypothetical protein Moror_12832
25.7959	27.6685	3	2	+	21	20	70.1	36.926	219.86	46	0.00189949	3.66202	Am10627	aldose reductase
24.9819	26.8441	3	2	+	7	7	14.2	48.535	34.906	16	0.00289597	3.63559	Am18389	Ran GTPase activator
23.6729	25.5094	3	2	+	8	8	15.6	78.602	26.331	14	0.013655	3.5713	Am18576	cation efflux
24.3385	26.1735	3	2	+	5	5	30.5	22.997	26.858	15	0.000426731	3.56762	Am14004	rab small monomeric gtpase
29.0148	30.8375	3	2	+	27	25	32.9	89.946	315.97	109	0.00736205	3.53755	Am9971	malate dehydrogenase
27.8374	29.6566	3	2	+	10	10	68.6	13.803	136.2	50	0.00151951	3.52893	Am19922	ribosomal L22e
24.7855	26.6044	3	2	+	12	12	33.1	54.752	72.657	26	0.0195048	3.52824	Am17140	inositol phosphatase
23.2844	25.1018	3	2	+	11	11	11.3	148.27	20.382	18	0.0193103	3.5245	Am18141	hypothetical protein TRAVEDRAFT_30186
27.7474	29.5636	3	2	+	28	28	66	48.544	320.04	89	0.00203099	3.52165	Am13389	Septin
25.4749	27.2661	3	2	+	29	29	29.8	123.66	87.173	56	0.0195456	3.46093	Am967	cytoskeleton assembly control
24.5652	26.3561	3	2	+	15	15	22.9	115.39	51.81	27	0.00149589	3.46031	Am14369	LAG1-DNAbind-domain-containing
24.661	26.4398	3	2	+	6	6	55	22.242	39.532	17	0.0102281	3.43164	Am14685	dimethylribityllumazine synthase
29.9068	31.6755	3	2	+	40	40	81.8	34.862	323.31	154	0.00603143	3.40763	Am16991	transaldolase
26.7758	28.5317	3	2	+	18	18	39.7	43.792	77.396	43	0.0344583	3.37744	Am15053	succinate- ligase
27.2963	29.0425	3	2	+	10	10	71.1	22.079	148.04	27	0.00582627	3.35481	Am18495	E set domain-containing
25.3352	27.0757	3	2	+	10	10	45.9	31.802	36.527	22	0.00297396	3.34151	Am19807	carbohydrate esterase family 1
27.0202	28.75	3	2	+	26	26	46.8	136.17	157.95	67	0.0165773	3.317	Am10922	prolyl-tRNA synthetase
23.6899	25.416	3	2	+	8	8	24.2	48.474	20.554	15	0.00356337	3.30839	Am3941	gmp synthase
27.9706	29.6967	3	2	+	22	22	59.8	36.783	207.23	104	0.0239462	3.30821	Am9123	carbohydrate-binding module family 12
26.8665	28.5816	3	2	+	13	13	40.1	19.856	70.649	33	0.0025319	3.28306	Am15697	60S ribosomal L23a
23.9771	25.6807	3	2	+	2	2	12.8	13.975	2.2603	9	0.00176929	3.25715	Am14903	nuclear transport factor 2
24.5585	26.2566	3	2	+	11	11	25.7	62.211	41.463	23	0.0181768	3.24489	Am15326	ATP-dependent RNA helicase FAL1
29.6669	31.3637	3	2	+	80	80	75	84.517	323.31	265	0.011256	3.24186	Am17277	cobalamin-independent methionine synthase
23.4867	25.1798	3	2	+	3	3	10.5	29.81	13.85	11	0.0132723	3.23357	Am10255	translocation SEC72
28.7085	30.3954	3	2	+	17	3	61	15.429	171.84	58	0.00869266	3.21966	Am8630	histone h2b
28.4163	30.1003	3	2	+	17	17	99.3	17.07	130.47	64	0.0316763	3.21324	Am17051	nucleoside diphosphate kinase
26.3019	27.9623	3	2	+	31	31	47.2	81.399	136.87	66	0.000102579	3.16104	Am9941	WD40 repeat
23.718	25.3706	3	2	+	6	6	29	37.53	37.978	15	0.0347156	3.14393	Am14574	hypothetical protein SCHCODRAFT_67608
24.179	25.8307	3	2	+	11	11	20.1	89.179	78.155	26	0.0154247	3.14219	Am6674	VID27 cytoplasmic
30.4508	32.1011	3	2	+	25	25	65.6	26.913	323.31	135	0.0135382	3.13908	Am6889	NAD(P)-binding
24.5539	26.1974	3	2	+	11	11	12.2	144.83	63.37	26	0.0141858	3.12408	Am1862	26s proteasome non-atpase regulatory subunit 12
25.5755	27.2106	3	2	+	9	9	41.6	20.208	16.886	21	0.0165355	3.10609	Am12134	glutathione peroxidase
25.5156	27.1477	3	2	+	9	9	46.4	15.434	82.539	25	0.00573336	3.0996	Am17950	UBC
24.9144	26.5442	3	2	+	14	11	25.2	76.98	60.458	17	0.0156444	3.09483	Am314	catalase
23.706	25.2937	3	2	+	8	8	31.1	27.554	23.13	15	0.00838236	3.00578	Am6074	hypothetical protein GLOTRDRAFT_113548
23.411	24.9943	3	2	+	10	10	10	144.7	25.123	19	0.0403283	2.99667	Am15956	coatomer subunit gamma
27.3176	28.8939	3	2	+	21	21	76.3	15.422	100.48	83	3.72495e-05	2.9821	Am20056	ribosomal L24
25.8265	27.4006	3	2	+	28	28	60.3	57.601	103.38	62	0.00602034	2.97758	Am18784	nuclear segregation bfr1
23.8227	25.3967	3	2	+	9	9	13.6	78.749	19.476	17	0.0154184	2.97719	Am17590	f-actin capping beta subunit
25.7198	27.278	3	2	+	23	23	40.2	72.269	167.6	48	0.0203448	2.94488	Am16100	Ca2+-binding actin-bundling
28.8013	30.3451	3	2	+	34	34	74.3	38.793	247.17	127	0.0310971	2.91555	Am8226	Aldo keto reductase
24.6195	26.1504	3	2	+	12	12	43.1	44.313	31.09	19	0.00464082	2.88962	Am8632	Actin actin
23.5331	25.0575	3	2	+	5	5	14	47.545	13.874	11	0.0412629	2.87667	Am19894	3-ketoacyl- thiolase
25.2863	26.8057	3	2	+	2	2	15.2	14.982	8.2288	12	0.0123662	2.86682	Am19980	ATP17 subunit F of the F0 sector of mitochondrial F1F0 ATP synthase
30.5883	32.1038	3	2	+	68	68	67.3	86.001	323.31	254	0.039779	2.85892	Am7452	heat shock 90
25.2044	26.7125	3	2	+	15	14	47.5	44.348	79.946	30	0.0152639	2.84431	Am3945	26S proteasome regulatory complex ATPase RPT4
28.3255	29.8296	3	2	+	18	18	56.7	18.963	188.24	55	0.00941354	2.8364	Am17432	60S ribosomal L31
24.7838	26.2615	3	2	+	11	11	14.6	47.084	53.538	26	0.000983382	2.78508	Am19050	mitochondrial glyco
24.6393	26.115	3	2	+	5	4	6.4	104.03	25.459	17	0.0010846	2.78111	Am14108	glycoside hydrolase family 35
27.3553	28.821	3	2	+	11	11	13.9	46.129	194.46	41	0.000430759	2.76197	Am18664	c4-dicarboxylate transporter malic acid transport
24.6303	26.0876	3	2	+	11	11	34.4	41.505	40.944	28	0.000944728	2.74586	Am2784	poly(rC)-binding 2 3 4
23.9234	25.3775	3	2	+	5	2	9.8	63.144	4.0976	7	0.015042	2.73987	Am3976	actin 1
27.398	28.8412	3	2	+	5	5	21.5	19.909	24.832	28	0.00853707	2.71916	Am18767	translationally controlled tumor-associated
28.4675	29.9077	3	2	+	13	13	21.6	67.923	137.31	39	0.00119753	2.71351	Am12247	mrna guanylyltransferase
24.6133	26.0515	3	2	+	11	11	11.5	154.54	54.078	26	0.0164132	2.70969	Am19046	RNA-binding domain-containing	1.3
28.1569	29.5913	3	2	+	27	26	73.3	42.151	323.31	104	0.00057645	2.70272	Am13442	gtp binding
24.6245	26.0484	3	2	+	6	6	36.1	20.121	38.797	17	0.0308223	2.68321	Am15346	ARP2 3 complex 21 kDa subunit
24.9519	26.3742	3	2	+	20	20	32.7	98.413	98.866	35	0.0390417	2.68016	Am19822	heat shock hsp98
23.9466	25.3672	3	2	+	13	12	10.5	197.22	41.086	24	0.0101763	2.67689	Am14492	ubiquitin- ligase
25.6552	27.0678	3	2	+	19	19	51	32.821	100.32	50	0.00052421	2.66215	Am18920	vitamin B6 biosynthesis
25.0936	26.4992	3	2	+	12	12	56.7	28.884	39.357	30	0.00567171	2.64921	Am17729	electron transfer flavo beta subunit
23.8641	25.2653	3	2	+	8	8	25.2	34.915	34.423	16	0.0340446	2.64108	Am17739	hypothetical protein AURDEDRAFT_114090, partial
31.1913	32.5908	3	2	+	13	13	55.9	23.242	280.12	72	0.00952473	2.63823	Am14975	elongation factor 1 beta delta chain
24.7193	26.1041	3	2	+	7	7	69.6	12.347	43.863	23	0.0200638	2.61139	Am4835	dynein light chain type 1
29.5417	30.9169	3	2	+	41	40	59.8	72.247	323.31	170	0.000423929	2.59397	Am10845	heat shock 70
27.7854	29.1588	3	2	+	18	18	54.9	22.502	226.11	76	0.00580032	2.59091	Am16663	60S ribosomal L19
23.5314	24.8976	3	2	+	6	6	8.1	90.764	17.455	13	0.0136729	2.57789	Am15880	gtp-binding ypt5
25.9498	27.3135	3	2	+	23	23	49.2	54.305	107.43	58	0.0169383	2.57351	Am19883	sphingolipid long chain base-responsive pil1
29.7463	31.0974	3	2	+	77	77	67.5	125.65	323.31	263	0.0354708	2.55121	Am16101	atp-citrate synthase
23.6006	24.9479	2	2	+	6	6	21.6	36.863	13.447	13	0.0156086	2.54441	Am1651	maleylacetate reductase
25.1165	26.4443	3	2	+	10	10	28.6	53.449	32.893	28	0.00399944	2.51021	Am19441	d-3-phosphoglycerate dehydrogenase
23.1939	24.5183	3	2	+	6	6	12	80.611	16.976	13	0.00253549	2.50425	Am18935	camp-dependent kinase regulatory subunit
24.965	26.2893	3	2	+	11	11	26.5	64.952	35.725	19	0.0115168	2.50415	Am10451	mucoidy inhibitor a
28.0238	29.3414	3	2	+	19	19	37.3	73.528	323.31	97	0.0258863	2.49255	Am9232	acetyl- acetyl transferase
23.6817	24.9975	3	2	+	7	7	15.9	47.631	31.494	12	0.00376206	2.48937	Am19280	ARM repeat-containing
25.362	26.677	3	2	+	6	6	28.3	25.236	22.822	17	0.0144625	2.48797	Am712	alkaline phosphatase
22.819	24.1309	2	2	+	7	7	20.6	50.004	20.264	10	0.00235479	2.48261	Am18359	clathrin adaptor mu subunit
22.8085	24.1077	2	2	+	2	2	9.4	44.619	30.639	6	0.0238828	2.46096	Am14063	galactose oxidase
25.7761	27.0658	3	2	+	21	21	32.7	96.029	88.587	39	0.0264022	2.44479	Am18635	acetylglutamate kinase ARG6
26.3263	27.6142	3	2	+	11	10	50.7	24.551	142.25	37	0.0210998	2.44184	Am17114	manganese superoxide dismutase
29.8041	31.0838	3	2	+	38	38	77.7	39.17	323.31	175	0.0457516	2.4279	Am16459	glutamine synthetase
25.25	26.5219	3	2	+	5	3	57.8	12.458	17.183	18	0.0172625	2.41469	Am5154	mannitol-1-phosphate dehydrogenase
25.7988	27.0704	3	2	+	18	18	52.8	46.302	84.541	33	0.0134464	2.41436	Am3396	GDP-mannose 4,6-dehydratase
30.7795	32.0505	3	2	+	46	40	88.3	54.496	323.31	242	0.000187835	2.41334	Am13361	aldehyde dehydrogenase
26.2353	27.5041	3	2	+	10	10	29.1	33.239	111.32	38	0.000758252	2.40954	Am4272	thiazole biosynthetic enzyme
23.7395	25.0009	3	2	+	7	7	17.3	54.753	26.285	18	0.0050756	2.39728	Am16071	arginine biosynthesis
27.263	28.5034	3	2	+	13	8	60.6	15.399	78.989	51	0.0110573	2.36272	Am9604	histone H3
23.6019	24.8325	3	2	+	13	13	16.8	116.94	30.951	17	0.000154582	2.3465	Am17873	hydantoinase oxoprolinase
26.2306	27.4494	3	2	+	15	15	61.9	26.257	62.311	38	0.00947584	2.32766	Am17090	UMP-CMP kinase
28.033	29.2466	3	2	+	13	13	47.2	19.925	293.21	68	0.00688182	2.31914	Am7777	40s ribosomal s14
24.3223	25.5312	3	2	+	9	8	23.4	52.58	54.768	14	0.00229836	2.31158	Am7253	Homogentisate 1,2-dioxygenase
26.9285	28.1254	3	2	+	25	25	37.1	102.88	200.09	68	0.00803863	2.29247	Am1656	bifunctional purine biosynthesis ade10
29.6135	30.7969	3	2	+	57	57	63.6	92.704	323.31	233	0.0189482	2.27116	Am18454	heat shock 70
28.5082	29.6859	3	2	+	22	22	9.2	166.77	305.42	79	0.0107692	2.26213	Am18403	cytosolic regulator pianissimo
25.7577	26.927	3	2	+	9	9	55.9	27.853	96.896	27	0.0191192	2.24904	Am18145	peroxisomal dehydratase
26.383	27.545	3	2	+	15	10	53.4	33.921	203.05	45	0.0151154	2.23761	Am14843	NAD(P)-binding	1.28
25.5212	26.6635	3	2	+	16	16	43.2	57.317	67.468	34	0.0165028	2.20725	Am6588	ATP-dependent RNA helicase DBP5
23.1383	24.2796	3	2	+	3	3	26.9	15.45	18.401	11	0.0234981	2.20587	Am15592	mitochondrial ribosomal L11
28.3738	29.5141	3	2	+	20	20	79.2	15.6	196.49	79	0.00871929	2.2043	Am1781	ribosomal L28e
24.8104	25.9469	3	2	+	6	6	39.8	21.464	25.028	14	0.00332434	2.19852	Am14404	arp2 3 complex 20 kda subunit
24.8979	26.0291	3	2	+	4	4	17.6	19.217	13.399	13	0.0253848	2.1905	Am19863	phosphatidylglycerol phosphatidylinositol transfer
24.6859	25.8119	3	2	+	7	7	9	103.31	26.99	19	0.0108445	2.18253	Am19156	glycoside hydrolase family 31
25.236	26.3528	3	2	+	11	11	30.4	44.696	79.079	30	0.0352532	2.16865	Am17064	CMGC GSK kinase
23.6741	24.7903	3	2	+	4	4	10.2	56.284	11.991	13	0.0271749	2.16771	Am17847	glycoside hydrolase family 13
27.0302	28.1401	3	2	+	12	12	38.9	39.939	82.629	32	0.0333715	2.15829	Am16765	Aldo keto reductase
25.7911	26.8926	3	2	+	9	9	63.7	15.174	109.31	29	0.00969855	2.14569	Am9566	hit domain
26.3184	27.4187	3	2	+	15	15	29.5	80.369	76.7	37	0.00742136	2.14401	Am11736	hypothetical protein NCU10264
25.7508	26.8296	3	2	+	11	11	22.7	52.175	92.146	37	0.0176625	2.11231	Am17726	conserved fungal
28.8036	29.8774	3	2	+	22	22	91.1	17.806	244.21	87	0.00652064	2.10507	Am16576	40s ribosomal s19
26.2813	27.3525	3	2	+	6	6	17.3	39.523	34.661	31	0.00464806	2.10117	Am10361	ribosomal L38e
28.4776	29.5218	3	2	+	36	36	29	148.91	323.31	101	0.00179468	2.06212	Am19464	ARM repeat-containing
23.853	24.8818	3	2	+	8	8	44.4	33.525	15.977	15	0.0465564	2.04033	Am9114	acetolactate synthase
28.2576	29.277	3	2	+	25	24	76.9	39.08	180.19	70	0.0099762	2.02702	Am3010	Aldo keto reductase
21.496	22.5064	3	2	+	2	2	7.3	31.991	4.2242	4	0.0191548	2.0145	Am17849	sumo-activating enzyme subunit 1
27.7375	28.7454	3	2	+	16	16	50.1	49.144	115	44	0.00402783	2.01098	Am6015	inositol monophosphatase

## Sheet: Up in Agar
Mean Agar	Mean Broth	Valid values Agar	Valid values Broth	Student's T-test Significant Broth_Agar	Peptides	Unique peptides	Sequence coverage [%]	Mol. weight [kDa]	Score	MS/MS Count	Student's T-test p-value Broth_Agar	Fold Increase: Broth (+) vs Agar (-)	Protein ID	Protein Function	Putative JGI Cluster No.
28.5692	21.2307	3	2	+	5	5	18.3	46.456	105.24	18	0.00425524	-161.843	Am16201	glycoside hydrolase family 13
28.7944	22.355	3	2	+	2	2	24.6	14.406	160.74	13	0.00164877	-86.7836	Am11032	Unknown function protein
30.321	23.8868	3	2	+	7	7	52.8	27.023	188.63	33	0.0184367	-86.4719	Am15281	glycoside hydrolase family 128
27.7786	21.4	3	2	+	6	6	24.2	32.225	70.972	13	0.000182885	-83.2005	Am14406	alpha beta-hydrolase
29.0908	23.0112	3	2	+	23	23	62.2	45.328	282.44	63	0.0019793	-67.6309	Am13172	hypothetical protein AGABI2DRAFT_192947
30.6774	25.355	3	2	+	31	31	49	74.715	323.31	109	0.0011933	-40.0134	Am12504	FAD binding domain containing
31.3891	26.1296	3	2	+	4	4	82.4	13.836	197.83	18	0.000255069	-38.3082	Am3791	extracellular guanyl-specific ribonuclease
27.7446	22.6007	3	2	+	20	20	53.7	65.281	140.45	44	0.0151926	-35.3569	Am6592	alcohol oxidase
29.341	24.3634	3	2	+	4	2	7.8	59.427	70.997	27	0.00355697	-31.505	Am5670	alpha beta-hydrolase
28.1018	23.1314	3	2	+	9	9	19.3	64.087	250.73	33	0.00917411	-31.3497	Am12506	aryl-alcohol oxidase
27.8839	23.3267	3	2	+	12	12	39.9	67.141	82.493	32	0.00269156	-23.5418	Am15486	Di-copper centre-containing
30.6897	26.3931	3	2	+	17	17	49.4	52.294	323.31	71	0.000258456	-19.6518	Am18468	membrane autotransporter barrel domain
29.6783	25.8371	3	2	+	5	5	17.1	32.122	179.89	35	0.00491268	-14.332	Am9695	acid phosphatase
29.3191	25.6095	3	2	+	17	17	32.3	54.284	203.06	56	0.00613151	-13.0819	Am13019	cellobiohydrolaseI
27.0904	23.4855	3	2	+	13	13	37.6	48.095	104.18	31	0.029612	-12.1671	Am16384	hypothetical protein GLOTRDRAFT_141532
30.3203	26.7466	3	2	+	6	6	14.9	64.547	126.35	42	0.000251949	-11.9069	Am20245	subtilisin
27.236	23.8329	3	2	+	7	2	35.2	42.782	143.96	23	0.0194883	-10.5789	Am4675	hypothetical protein DICSQDRAFT_107162
28.9953	25.6221	3	2	+	7	7	58.8	19.111	215.25	27	0.028043	-10.3619	Am12518	Osmotin thaumatin
29.7519	26.3907	3	2	+	19	17	39.9	36.54	323.31	59	0.00527435	-10.2757	Am19256	CPR1 - cyclophilin (peptidylprolyl isomerase) (isoform B)
30.0827	26.7634	3	2	+	7	7	31.7	49.333	185.99	36	0.00368287	-9.98222	Am16269	serine carboxypeptidase
31.4176	28.1655	3	2	+	11	11	74.4	16.974	323.31	50	0.000297908	-9.52752	Am14675	cytochrome b5
28.9855	25.7617	3	2	+	12	12	24.7	60.573	160.73	44	0.000195365	-9.34296	Am9981	peptidase S28
26.2747	23.0656	3	2	+	11	11	18.9	76.697	39.005	25	0.00128528	-9.24799	Am17455	glycoside hydrolase family 13
28.2105	25.08	3	2	+	6	6	42.5	20.167	192.34	26	0.00174556	-8.75738	Am11607	glyoxalase I
26.4716	23.4211	3	2	+	7	7	18.4	63.12	26.448	19	0.000430578	-8.28493	Am16001	rhamnogalacturonan acetylesterase
25.4078	22.532	3	2	+	4	4	25	14.839	19.598	11	0.0330574	-7.34015	Am17068	autophagy 8 precursor
30.2791	27.42	3	2	+	4	4	35.4	13.693	108.49	27	0.00479968	-7.25573	Am3423	hypothetical protein SCHCODRAFT_70874
27.3798	24.5267	3	2	+	6	5	27.1	46.036	39.577	21	0.00704937	-7.22521	Am17624	O-acetylhomoserine ami
27.8115	24.9826	3	2	+	3	3	9.2	51.539	20.744	17	0.000828155	-7.10562	Am13494	copper radical oxidase
26.8152	24.056	3	2	+	11	10	28.3	42.803	78.726	23	0.00374906	-6.77002	Am9709	Aldo keto reductase
25.8223	23.0851	3	2	+	8	8	30.6	43.699	55.349	16	0.0221055	-6.66775	Am13992	acetylornithine aminotransferase
28.1019	25.3886	3	2	+	14	10	38.6	44.234	125.29	41	0.000940737	-6.55829	Am6977	epoxide hydrolase
26.0123	23.3295	3	2	+	2	2	5.6	126.36	31.992	7	0.00203753	-6.42128	Am6964	subtilisin
27.7131	25.1801	3	2	+	11	11	14.6	115.91	134.03	36	1.01172e-05	-5.78778	Am13034	dihydroxy-acid dehydratase
30.5156	27.9831	3	2	+	111	111	40.9	432.58	323.31	275	0.00184629	-5.78537	Am6587	fatty acid synthase	1.1
24.852	22.3937	3	2	+	4	4	15.6	50.062	39.142	9	0.0294905	-5.49595	Am8879	acid protease
30.9045	28.4554	3	2	+	9	9	35.2	39.34	138.08	38	0.0102904	-5.46094	Am9367	serine protease
30.2891	27.8477	3	2	+	35	35	77	41.19	323.31	121	0.00163463	-5.43142	Am13171	Unknown function protein
26.9304	24.5004	3	2	+	9	9	13.8	83.437	53.225	24	0.00283239	-5.38897	Am14766	alcohol oxidase
30.5771	28.1868	3	2	+	16	16	52.8	36.179	211.54	77	0.00184889	-5.24255	Am12507	alcohol dehydrogenase
27.4307	25.0756	3	2	+	5	5	24.1	23.637	16.565	13	0.0214052	-5.11647	Am19373	20S proteasome subunit
31.741	29.4598	3	2	+	11	11	23.3	83.867	236.31	73	0.0156043	-4.86065	Am9269	copper radical oxidase
30.1947	27.9381	3	2	+	19	19	62	32.736	323.31	62	0.028891	-4.77864	Am8072	DNase I
24.8462	22.602	2	2	+	5	5	11.6	87.389	28.426	12	0.00798949	-4.73787	Am18826	actin-like ATPase domain-containing
25.3634	23.1335	3	2	+	3	3	11.6	23.954	25.751	8	2.1079e-05	-4.69101	Am14656	ergot alkaloid biosynthetic a
27.3439	25.1368	3	2	+	8	8	25.2	58.494	127.12	24	0.000417844	-4.61772	Am19545	alpha beta-hydrolase
31.9261	29.7421	3	2	+	10	10	50.8	14.436	154.45	50	0.014548	-4.54412	Am15133	hypothetical protein DICSQDRAFT_132490
25.1298	22.9641	3	2	+	4	4	4.2	163.43	10.889	9	0.000115709	-4.48678	Am14408	ca-transporting atpase
27.6538	25.5214	3	2	+	8	8	40.3	34.127	73.14	30	0.0160777	-4.38443	Am12781	proline-specific peptidase
25.7982	23.681	3	2	+	3	3	24.8	24.733	25.006	13	0.024123	-4.33848	Am12929	PEBP
25.888	23.7734	3	2	+	7	3	24.4	44.052	22.82	15	0.0157036	-4.33067	Am17470	glycoside hydrolase family 28
26.6759	24.5689	3	2	+	9	9	35.7	53.339	63.636	27	0.00605125	-4.30795	Am19971	Creatinase aminopeptidase
30.0721	27.9671	3	2	+	15	15	27.3	76.217	263.73	75	0.0205733	-4.30177	Am16182	gmc oxidoreductase
27.9289	25.8402	3	2	+	10	10	69.5	24.081	88.952	28	0.00343785	-4.25379	Am14065	hypothetical protein
25.2159	23.1326	3	2	+	4	4	5.1	153.04	45.919	11	0.00283026	-4.23767	Am9735	hypothetical protein GLOTRDRAFT_117339
25.5814	23.512	3	2	+	3	3	17.6	35.199	18.257	8	0.0336026	-4.19721	Am19870	UPF0103-domain-containing
26.1076	24.0662	3	2	+	11	11	14.2	83.837	29.068	27	0.00967246	-4.11639	Am6131	predicted protein
27.0567	25.0216	3	2	+	14	13	29.8	56.988	56.576	30	0.0251919	-4.09865	Am18618	DEAD-domain-containing
29.5268	27.523	3	2	+	43	43	53.1	97.461	323.31	142	0.0055989	-4.01049	Am16518	alpha beta-hydrolase
26.9458	24.9465	3	2	+	7	7	59.5	18.746	79.433	19	0.00428908	-3.99803	Am16454	hypothetical protein Moror_17489
29.4693	27.4708	3	2	+	15	15	69.7	38.549	224.55	46	0.00413552	-3.99587	Am11329	Esterase lipase
27.7036	25.7212	3	2	+	12	12	19.1	61.869	141.18	35	0.00137628	-3.95155	Am12320	serine protease S28
27.2027	25.2349	3	2	+	6	6	54.5	10.874	58.215	19	0.0233895	-3.91179	Am10892	hypothetical protein STEHIDRAFT_63561
25.3742	23.4129	3	2	+	7	7	6.6	175.42	42.331	20	0.00727168	-3.89418	Am13378	pentafunctional arom polypeptide
26.8476	24.9653	3	2	+	8	8	22.3	65.536	55.024	25	0.0352103	-3.68655	Am9176	DNase I
26.8014	24.9352	3	2	+	7	6	22.1	50.502	98.715	16	0.00716904	-3.64569	Am20033	Aldo keto reductase
28.4934	26.631	3	2	+	13	13	49	37.241	323.31	52	0.0215481	-3.63612	Am17436	isomerase
27.909	26.0519	3	2	+	5	4	44.4	20.88	72.232	15	0.013889	-3.62259	Am7932	O-acetylhomoserine ami
26.6381	24.8031	3	2	+	7	7	26.3	33.492	84.98	17	0.00375009	-3.56776	Am17605	alpha beta-hydrolase
31.3504	29.5578	3	2	+	48	38	85	65.936	323.31	212	0.000453626	-3.46453	Am9694	alcohol oxidase
27.9567	26.1747	3	2	+	10	10	12.7	110.05	135.93	35	0.0236822	-3.439	Am19827	Isopentenyldiphosphate isomerase
29.4231	27.6609	3	2	+	13	13	19.3	64.909	241.56	63	0.00242603	-3.39213	Am18243	tripeptidyl peptidase A
27.9463	26.1955	3	2	+	17	17	56.7	43.605	69.383	43	0.000559598	-3.36557	Am17508	chorismate synthase
30.542	28.8161	3	2	+	6	6	30.5	12.217	323.31	38	0.00367499	-3.30789	Am9117	glycine-rich rna binding
29.8939	28.2054	3	2	+	21	21	55.4	39.071	289.45	80	0.0169045	-3.22328	Am5495	nad dependent epimerase
30.1587	28.5011	3	2	+	22	22	41.2	67.564	289.84	100	0.00217078	-3.15504	Am14850	alcohol oxidase
27.3371	25.6931	3	2	+	21	21	24.6	113.53	110.35	58	0.0011388	-3.12531	Am19852	secreted zinc metalloprotease
24.9846	23.3513	3	2	+	8	8	14.2	73.986	18.433	13	0.0352709	-3.10217	Am14131	dihydroxy-acid dehydratase
24.7721	23.1396	3	2	+	5	5	10.3	85.228	16.066	11	0.0174437	-3.10058	Am13444	aconitate hydratase
27.7616	26.1362	3	2	+	5	5	24.7	39.87	86.267	18	0.0163252	-3.08536	Am9624	dihydrolipoamide succinyltransferase
24.063	22.4569	3	2	+	4	4	8.4	108.23	17.242	7	0.0409578	-3.04415	Am18966	DUF1620-domain-containing
26.6624	25.0586	3	2	+	8	8	11.9	81.201	40.612	23	0.0215043	-3.03941	Am19898	polysaccharide lyase family 8
24.6272	23.0258	3	2	+	3	3	9.4	51.551	14.484	9	0.0333882	-3.03436	Am19761	acetylornithine aminotransferase
24.508	22.9192	3	2	+	3	3	14.8	38.866	14.505	10	0.017445	-3.00799	Am18394	delta-sterol C-methyltransferase
29.7016	28.1142	3	2	+	17	17	44.7	45.879	323.31	74	9.17095e-05	-3.00495	Am14119	cytochrome c peroxidase
26.1947	24.6142	3	2	+	13	12	31.7	47.618	49.554	27	0.0105527	-2.99082	Am11369	alpha beta-hydrolase
29.6103	28.0303	3	2	+	20	20	44	86.632	287.48	77	0.0450094	-2.98976	Am17712	glycoside hydrolase family 92
28.4843	26.9221	3	2	+	11	11	13.9	49.165	123.62	41	0.00569277	-2.95312	Am19916	40s ribosomal s24
30.4733	28.925	3	2	+	41	39	76.8	45.811	323.31	159	0.00258214	-2.92456	Am19877	glutamic oxaloacetic transaminase AAT1
27.6843	26.1493	3	2	+	16	16	38.6	58.34	120.64	47	0.00126723	-2.89776	Am16717	FAD NAD-binding domain-containing
29.2159	27.7046	3	2	+	16	16	67.5	18.866	197.41	57	0.0395741	-2.85083	Am8660	40s ribosomal s17
24.9423	23.4328	3	2	+	6	5	11.9	91.999	25.089	13	0.00589585	-2.84725	Am2967	glycoside hydrolase family 3
28.8836	27.3882	3	2	+	5	5	44.8	17.22	81.447	25	0.0158676	-2.81952	Am13045	epsilon subunit of F1F0-ATP synthase N-terminal domain-containing
25.55	24.0581	3	2	+	6	6	25.7	41.334	35.839	17	0.00467002	-2.81267	Am14545	carbohydrate esterase family 15
27.2866	25.8018	3	2	+	7	7	10.3	96.79	92.36	27	0.00450899	-2.79884	Am10767	LCCL domain-containing
28.5958	27.122	3	2	+	37	25	45.3	84.199	123.17	75	0.00114315	-2.77756	Am17619	aconitate hydratase
30.4922	29.0191	3	2	+	18	18	56.8	32.236	231.18	81	0.0196726	-2.77625	Am19945	epimerase hydratase
28.5756	27.1116	3	2	+	11	11	23.4	58.531	184.82	45	0.00887911	-2.75865	Am15111	glycoside hydrolase family 72
24.0786	22.625	3	2	+	7	7	13.1	132.94	28.702	12	0.0108446	-2.73881	Am16706	insulin-degrading enzyme
30.6124	29.1706	3	2	+	19	19	31.2	88.136	323.31	79	0.00574194	-2.71663	Am17617	extracellular elastinolytic metallo ase
25.5891	24.1729	3	2	+	2	2	19.4	19.053	48.666	12	0.00413998	-2.66896	Am11304	predicted protein
27.7557	26.3428	3	2	+	11	11	45.9	39.602	181.95	43	0.045828	-2.66281	Am15890	nuclear matrix NMP200
25.6176	24.2086	3	2	+	3	3	6.7	42.553	40.674	16	0.0484487	-2.65548	Am10512	acid phosphatase
28.2733	26.8668	3	2	+	15	15	55.7	40.421	136.01	66	0.00707743	-2.65095	Am11296	class III ADH enzyme
28.2636	26.8582	3	2	+	15	15	28.9	73.253	172.74	34	0.00398008	-2.649	Am14800	leukotriene-A4 hydrolase
26.9562	25.5852	3	2	+	11	11	19.1	125.59	163.99	36	0.0244624	-2.58653	Am13101	threonine synthase
27.6318	26.2647	3	2	+	22	22	37	105.05	148.53	67	0.0299631	-2.57953	Am1858	glycoside hydrolase family 31
26.745	25.3817	3	2	+	11	11	35.6	42.438	58.507	27	0.0109634	-2.57275	Am15855	nadh-cytochrome b5 reductase
30.2721	28.9189	3	2	+	21	21	26.9	105.14	320.23	92	0.000989329	-2.55471	Am16533	calnexin
27.4868	26.1352	3	2	+	11	11	44.9	36.184	191.16	38	0.000479123	-2.55197	Am12729	agmatinase 1
27.3446	26.004	3	2	+	10	10	36.5	47.05	153.67	33	0.0408308	-2.53255	Am3968	galactose mutarotase
25.3745	24.0414	3	2	+	7	7	21.9	48.77	70.894	17	0.0246553	-2.51935	Am9559	FMN-dependent alpha-hydroxy acid dehydrogenase
24.3514	23.0213	3	2	+	5	5	6.5	117.52	26.234	12	0.0190156	-2.51425	Am17845	general substrate transporter
27.4552	26.1254	3	2	+	13	13	41	52.155	137.82	38	0.00891181	-2.51364	Am12566	aldehyde dehydrogenase
29.4221	28.1077	3	2	+	20	20	35.5	63.989	258.68	86	0.0255727	-2.48704	Am5540	aryl-alcohol oxidase
24.9147	23.6193	3	2	+	4	4	15.4	55.36	7.0378	11	0.0131855	-2.45443	Am18591	terpenoid cyclases prenyltransferase
32.1432	30.8567	3	2	+	30	30	71.7	39.653	323.31	162	0.0246611	-2.43947	Am14376	formate dehydrogenase
24.2736	22.9897	3	2	+	4	4	26.7	29.058	10.72	12	0.0232695	-2.4349	Am18337	d-amino-acid oxidase
27.43	26.1474	3	2	+	19	19	31.9	87.718	121.12	41	0.00289332	-2.43277	Am6728	2-isopropylmalate synthase
27.3069	26.0549	3	2	+	12	12	29.3	68.317	140.21	31	0.00984723	-2.38186	Am9673	translation initiation factor eIF-2A
24.6587	23.4107	3	2	+	6	6	23.4	34.607	29.598	11	0.00235085	-2.37509	Am18669	3-hydroxybutyryl- dehydrogenase
27.5022	26.2665	3	2	+	21	21	26.6	142.61	203.25	53	0.0470019	-2.35496	Am13767	phosphoribosylformylglycinamidine synthase
26.3847	25.1496	3	2	+	12	12	37.3	42.592	58.384	26	0.00988787	-2.35388	Am18960	glycine cleavage system T
30.2186	28.9939	3	2	+	21	21	42.4	59.389	263.31	83	0.0485377	-2.33694	Am13752	glycoside hydrolase family 47
26.7682	25.5465	3	2	+	11	11	34.7	40.609	61.631	20	0.0177156	-2.33217	Am18615	citrate synthase
27.7032	26.4857	3	2	+	8	8	49.1	24.213	98.492	21	0.0378603	-2.32535	Am16479	class I glutamine amidotransferase
27.1086	25.9059	3	2	+	14	13	28.4	73.555	118.07	40	0.00871118	-2.30175	Am17399	WD40 repeat
29.3185	28.1178	3	2	+	32	32	43.5	82.229	260.45	82	0.00673945	-2.29861	Am14050	saccharopine dehydrogenase
24.6255	23.4294	3	2	+	6	3	10.4	76.036	57.368	13	0.0128157	-2.29124	Am20156	urease
26.8872	25.706	3	2	+	21	21	34.8	90.119	105.36	47	0.00646712	-2.26775	Am17070	glycoside hydrolase family 63
25.9373	24.7576	3	2	+	8	8	50.8	27.02	45.189	31	0.00913027	-2.26531	Am8301	carbonic anhydrase
24.9741	23.8299	3	2	+	2	2	23.8	14.458	29.104	7	0.0474299	-2.21022	Am13026	hypothetical protein STEHIDRAFT_86807
26.503	25.3638	3	2	+	2	2	1.9	65.184	24.052	13	0.0440908	-2.20263	Am9862	glycoside hydrolase family 1
24.2092	23.088	3	2	+	5	5	18.4	56.361	43.022	10	0.0380352	-2.17528	Am12250	guanine deaminase
28.7788	27.6684	3	2	+	26	25	43.4	91.884	188.69	93	0.0058688	-2.15911	Am19506	peroxisomal copper amine oxidase
27.8316	26.7227	3	2	+	10	10	27	83.129	67.922	36	0.0324006	-2.15675	Am6008	glyoxal oxidase
26.9077	25.8066	3	2	+	17	17	33.5	71.467	91.032	40	0.0245953	-2.14515	Am17081	Uncharacterized conserved UCP014753
29.0671	27.9852	3	2	+	22	22	64	53.647	323.31	84	0.00479637	-2.11681	Am8085	glutathione-disulfide reductase
25.4462	24.365	3	2	+	9	9	28.9	56.96	37.393	22	0.041954	-2.11574	Am20185	homocitrate synthase
26.6108	25.5373	3	2	+	11	5	54.1	22.011	109.16	21	0.0102069	-2.10443	Am7893	glycoside hydrolase family 3
27.4034	26.3417	3	2	+	24	24	16.1	172.17	132.34	71	0.00461778	-2.0874	Am7589	Creatinase aminopeptidase
28.4531	27.4091	3	2	+	13	13	56.5	16.353	33.882	45	0.0127137	-2.06197	Am17203	60S ribosomal L27a
27.1126	26.0821	3	2	+	11	11	36.2	37.908	174.64	38	0.00335903	-2.04282	Am17944	cysteine synthase
28.5703	27.5499	3	2	+	18	18	81.6	26.325	173.82	64	0.0241365	-2.02844	Am12227	NAD P-binding
