# Supplementary material for: Proteomic Characterization of Armillaria mellea Reveals Oxidative Stress Response Mechanisms and Altered Secondary Metabolism Profiles
Source: Microorganisms. 2017 Sep 17;5(3):60. doi: 10.3390/microorganisms5030060 (PMC5620651; doi:10.3390/microorganisms5030060)
Supplement: Supplementary file 1 [file microorganisms-05-00060-s001.zip › supplementary/Table S2.xlsx]

## Sheet: Sheet1
Table S3: Differential abundance of putative SM proteins flanking JGI-assigned clusters
Mean Agar	Mean Broth	Valid values Agar	Valid values Broth	Student's T-test Significant Broth_Agar	Peptides	Unique peptides	Sequence coverage [%]	Mol. weight [kDa]	Score	MS/MS Count	Student's T-test p-value Broth_Agar	Fold Increase: Broth (+) vs Agar (-)	Protein ID	Protein Function	Putative Cluster No. (JGI)	Potential member
26.5201	25.6886	3	2	+	16	16	25.4	93.403	51.944	36	0.00321739	-1.78	Am14525	actin-like ATPase domain-containing		1.4
26.6697	23.8626	3	1		19	18	25.7	110.45	49.817	33	1	-7.00	Am14526	acetyl- synthetase	1.4	1.4
24.5605	NaN	2	0		3	3	12.7	47.328	13.646	6	1	n/a	Am14527	polyketide synthase	1.4	1.4
23.8787	NaN	2	0		3	2	2.7	225.88	8.6377	4	1	n/a	Am14528	polyketide synthase		1.4
NaN	23.1134	0	2		3	3	28.1	13.127	4.6632	3	1	n/a	Am14530	acetate-- ligase		n/a
26.383	27.545	3	2	+	15	10	53.4	33.921	203.05	45	0.0151154	2.24	Am14843	NAD(P)-binding	1.28	1.28
27.8099	28.1519	3	2		18	17	60.6	36.594	140.78	73	0.0947297	1.27	Am14845	NAD P-binding	1.28	1.28
24.5398	NaN	2	0		5	5	15.6	49.709	9.6976	7	1	n/a	Am14848	S-adenosyl-L-methionine-dependent methyltransferase		1.29
23.653	NaN	3	0		8	3	26.9	34.44	13.416	6	1	n/a	Am14849	NAD(P)-binding		1.29
30.1587	28.5011	3	2	+	22	22	41.2	67.564	289.84	100	0.00217078	-3.16	Am14850	alcohol oxidase		1.29
23.2218	NaN	2	0		3	2	22.3	24.335	7.5022	3	1	n/a	Am14855	cytochrome P450;Am14854 cytochrome P450	1.29	1.29
24.9132	NaN	2	0		2	2	7	21.437	4.2301	5	1	n/a	Am14858	hypothetical protein SCHCODRAFT_82504		1.29
27.1355	26.435	3	2	+	12	12	18.8	111.14	161.35	35	0.00153027	-1.63	Am14860	hexokinase		1.29
24.5999	24.5684	3	2		7	7	32.8	42.558	34.598	16	0.951422	-1.02	Am14864	mannose-6-phosphate isomerase		n/a
27.5375	26.5994	3	2		26	26	25.7	188.4	300.07	66	0.0854677	-1.92	Am18586	clathrin heavy chain 1		1.11
24.9586	NaN	3	0		3	3	16	57.586	14.23	5	1	n/a	Am18588	dynein intermediate chain		1.11
24.9147	23.6193	3	2	+	4	4	15.4	55.36	7.0378	11	0.0131855	-2.45	Am18591	terpenoid cyclases prenyltransferase		1.11
23.215	NaN	2	0		3	2	7.5	43.364	15.585	4	1	n/a	Am18600	Aldo keto reductase	1.11	1.11
25.8794	24.1285	3	2		5	5	14.5	48.561	61.573	17	0.090563	-3.37	Am18601	glycoside hydrolase family 7	1.11	1.11
25.171	25.8954	3	2	+	11	11	28	41.445	57.244	21	0.0283224	1.65	Am18603	predicted protein		n/a
Proteins unique to or significantly (p<0.05) elevated (≥ 2 fold change) in agar
Proteins unique to or significantly (p<0.05) elevated (≥ 2 fold change) in broth
